# Supplementary material for: Re-use of research data in the social sciences. Use and users of digital data archive
Source: PLoS One. 2024 May 10;19(5):e0303190. doi: 10.1371/journal.pone.0303190 (PMC11086874; doi:10.1371/journal.pone.0303190)
Supplement: S1 Data — (XLSX) [file pone.0303190.s001.xlsx]

## Sheet: Numeric
ds_id	ds_version	pr_id	ds_publication_year	Quality	ds_indi	DatasetTitle	PersonReferenceNumber	UsageKind	Usagekind2	RoleFINAL	PublicationFINAL	withinindi	numbdown	lastdl	changerole	dldate_stata	month	year	mtyr	dlnumb	dlmonth	datvers
1	1	19	2018	1	1	Attitudes et comportements politiques en Suisse - 1972	22634	RESEARCH	1	2	2	0	14	0	0	2016-09-23	9	2016	2016-09-01	1	69	1
1	1	19	2018	1	2	Attitudes et comportements politiques en Suisse - 1972	25960	RESEARCH	2	6	2	1	1	0	0	2018-12-07	12	2018	2018-12-01	1	115	1
1	1	19	2018	1	3	Attitudes et comportements politiques en Suisse - 1972	20371	RESEARCH	1	2	1	1	1	0	0	2017-03-08	3	2017	2017-03-01	1	194	1
1	1	19	2018	1	4	Attitudes et comportements politiques en Suisse - 1972	22447	RESEARCH	5	6	2	1	1	0	0	2016-07-23	7	2016	2016-07-01	1	40	1
1	1	19	2018	1	5	Attitudes et comportements politiques en Suisse - 1972	22204	RESEARCH	2	6	2	0	12	0	0	2016-04-24	4	2016	2016-04-01	1	73	1
1	1	19	2018	1	6	Attitudes et comportements politiques en Suisse - 1972	22893	RESEARCH	1	7	2	1	1	1	0	2016-11-17	11	2016	2016-11-01	1	124	1
1	1	19	2018	1	7	Attitudes et comportements politiques en Suisse - 1972	22430	RESEARCH	2	6	2	1	1	1	0	2016-07-03	7	2016	2016-07-01	1	40	1
1	1	19	2018	1	8	Attitudes et comportements politiques en Suisse - 1972	25737	RESEARCH	6	6	2	0	3	0	0	2018-10-31	10	2018	2018-10-01	1	196	1
1	1	19	2018	1	9	Attitudes et comportements politiques en Suisse - 1972	23765	RESEARCH	1	3	2	0	14	1	1	2017-10-03	10	2017	2017-10-01	1	190	1
1	1	19	2018	1	10	Attitudes et comportements politiques en Suisse - 1972	23663	RESEARCH	1	2	1	1	1	0	1	2017-11-13	11	2017	2017-11-01	1	217	1
1	1	19	2018	1	11	Attitudes et comportements politiques en Suisse - 1972	23205	RESEARCH	2	6	2	0	2	1	0	2017-03-14	3	2017	2017-03-01	1	194	1
1	1	19	2018	1	12	Attitudes et comportements politiques en Suisse - 1972	22941	RESEARCH	2	6	2	0	3	0	0	2016-11-21	11	2016	2016-11-01	1	124	1
1	1	19	2018	1	13	Attitudes et comportements politiques en Suisse - 1972	23765	RESEARCH	1	3	2	0	3	0	1	2018-08-09	8	2018	2018-08-01	1	85	1
2	1	20	2018	1	1	Attitudes politiques en Suisse - 1975	22283	RESEARCH	1	3	2	0	3	0	1	2017-08-22	8	2017	2017-08-01	1	43	47
2	1	20	2018	1	2	Attitudes politiques en Suisse - 1975	22114	RESEARCH	2	6	2	1	1	1	0	2016-03-27	3	2016	2016-03-01	1	86	47
2	1	20	2018	1	3	Attitudes politiques en Suisse - 1975	22231	RESEARCH	2	6	2	1	1	1	0	2016-05-09	5	2016	2016-05-01	1	107	47
2	1	20	2018	1	4	Attitudes politiques en Suisse - 1975	22447	RESEARCH	5	6	2	0	2	1	0	2016-07-23	7	2016	2016-07-01	1	40	47
2	1	20	2018	1	5	Attitudes politiques en Suisse - 1975	21392	RESEARCH	1	4	2	0	19	0	1	2017-06-14	6	2017	2017-06-01	1	103	47
2	1	20	2018	1	6	Attitudes politiques en Suisse - 1975	22634	RESEARCH	1	2	2	0	5	0	0	2016-09-23	9	2016	2016-09-01	1	69	47
3	1	21	2018	1	1	Valeurs dans la Suisse de 1988	22961	RESEARCH	2	6	2	0	4	0	1	2020-01-05	1	2020	2020-01-01	1	157	77
4	1	23	2018	1	1	Befragung der EntscheidungstrÃ¤ger der Schweizer Politik zu Themen wie Gesetzgebung, Institutionen, persÃ¶nlichem Engagement und politischer Laufbahn - 19	17808	RESEARCH	1	1	2	0	3	0	0	2018-04-12	4	2018	2018-04-01	1	286	131
9	1	29	2018	1	1	Situation des femmes en Suisse : EnquÃªte auprÃ¨s de femmes cÃ©libataires - 1	22036	RESEARCH	2	6	2	1	1	0	0	2016-03-01	3	2016	2016-03-01	1	86	509
9	1	29	2018	1	2	Situation des femmes en Suisse : EnquÃªte auprÃ¨s de femmes cÃ©libataires - 1	22036	RESEARCH	2	6	2	0	6	0	0	2016-06-27	6	2016	2016-06-01	1	45	509
9	1	29	2018	1	3	Situation des femmes en Suisse : EnquÃªte auprÃ¨s de femmes cÃ©libataires - 1	22934	RESEARCH	2	6	2	0	4	1	0	2016-12-07	12	2016	2016-12-01	1	127	509
12	1	122	1997	1	1
13	1	117	2017	1	1	Befragung der Schweizer BevÃ¶lkerung zu Werthaltungen bezÃ¼glich wichtiger Lebensbereiche wie Politik, Bildung, Arbeit und Familie - 19	22634	RESEARCH	1	2	2	0	16	0	0	2016-09-24	9	2016	2016-09-01	1	69	19
14	1	370	2018	1	1	Politische Aktivierungsereignisse in der Schweiz in den Jahren zwischen 1945 bis 1978	24499	RESEARCH	2	6	2	0	4	0	0	2018-02-19	2	2018	2018-02-01	1	212	23
15	1	10	2018	1	1	Arbeitszeiten, Technisierung von Haushalten, Freizeitsnutzung, Alltagsorganisation und Sozialbeziehung - 1991	25614	RESEARCH	2	6	2	0	7	0	0	2018-10-11	10	2018	2018-10-01	1	196	27
16	1	1417	2018	1	1
17	1	1083	2018	1	1	Aids im Bewusstsein der BevÃ¶lkerung - 199	12101	RESEARCH	2	6		0	5	1	1	2018-11-28	11	2018	2018-11-01	1	193	34
17	1	1083	2018	1	2	Aids im Bewusstsein der BevÃ¶lkerung - 199	24322	RESEARCH	2	6	2	0	7	0	0	2018-01-03	1	2018	2018-01-01	1	155	34
17	1	1083	2018	1	3	Aids im Bewusstsein der BevÃ¶lkerung - 199	22055	RESEARCH	1	3	1	1	1	1	0	2016-03-08	3	2016	2016-03-01	1	86	34
18	1	2427	2018	1	1	Sozialmedizinische und sozialpsychologische Aspekte des Drogenkonsums - 1977	24322	RESEARCH	2	6	2	0	10	0	0	2018-01-03	1	2018	2018-01-01	1	155	38
19	1	2432	2018	1	1	Bildungspolitik aus der Sicht der StimmbÃ¼rger: ReprÃ¤sentativ-Umfrage im Kanton ZÃ¼rich - 1	24322	RESEARCH	2	6	2	0	2	0	0	2018-01-03	1	2018	2018-01-01	1	155	43
20	1	2431	2018	1	1
21	1	2433	2018	1	1
22	1	2436	2018	1	1	Einstellungen der Schweizer BevÃ¶lkerung zu Freihandelsabkommen und zu Vollbeitritt der Schweiz zur EuropÃ¤ischen Wirtschaftsgemeinschaft - 19	25331	RESEARCH	2	6	2	0	5	0	0	2018-08-12	8	2018	2018-08-01	1	85	52
24	1	2443	2018	1	1
25	1	2444	2018	1	1
26	1	32	2018	1	1	Befragung von ErwerbstÃ¤tigen zu Werthaltungen, ArbeitstÃ¤tigkeit sowie Vorstellungen und WÃ¼nschen in Bezug auf Arbeits- und Arbeitszeitgestaltung - 1	22810	RESEARCH	1	2	2	0	2	0	0	2016-10-19	10	2016	2016-10-01	1	99	66
26	1	32	2018	1	2	Befragung von ErwerbstÃ¤tigen zu Werthaltungen, ArbeitstÃ¤tigkeit sowie Vorstellungen und WÃ¼nschen in Bezug auf Arbeits- und Arbeitszeitgestaltung - 1	23358	RESEARCH	2	6	2	1	1	1	0	2017-10-12	10	2017	2017-10-01	1	190	66
27	1	178	2018	1	1
28	1	841	2018	1	1
29	1	1102	2018	1	1
30	1	951	2018	1	1
31	1	2988	2018	1	1	Werte und Einstellungen der jungen Erwachsenen in der Deutschschweiz - 1990	24479	RESEARCH	2	6		0	2	0	0	2018-01-02	1	2018	2018-01-01	1	155	87
31	1	2988	2018	1	2	Werte und Einstellungen der jungen Erwachsenen in der Deutschschweiz - 1990	24223	RESEARCH	2	6	2	0	4	0	0	2017-11-16	11	2017	2017-11-01	1	217	87
33	1	2989	2018	1	1	Befragung von Eltern zum Thema Kind und Strassenverkehr - 1993	25659	RESEARCH	2	6	2	0	2	1	0	2018-10-12	10	2018	2018-10-01	1	196	98
34	1	2991	2018	1	1	Befragung von Frauen und MÃ¤nnern zum Thema Gewalt gegen Frauen - 199	21787	RESEARCH	5	6	1	0	2	0	1	2017-11-29	11	2017	2017-11-01	1	217	100
35	1	12	2018	1	1	Attitudes et pratiques religieuses en Suisse - 1988	22036	RESEARCH	2	6	2	0	8	0	0	2016-06-27	6	2016	2016-06-01	1	45	104
35	1	12	2018	1	2	Attitudes et pratiques religieuses en Suisse - 1988	25470	RESEARCH	1	4	1	0	3	0	0	2018-08-27	8	2018	2018-08-01	1	85	104
36	1	540	2018	1	1
37	1	2164	2018	1	1	BedÃ¼rfnisse und SelbsthilfemÃ¶glichkeiten von Arbeitslosen - 19	24322	RESEARCH	2	6	2	0	4	0	0	2017-12-28	12	2017	2017-12-01	1	122	111
37	1	2164	2018	1	2	BedÃ¼rfnisse und SelbsthilfemÃ¶glichkeiten von Arbeitslosen - 19	24322	RESEARCH	2	6	2	0	6	0	0	2018-01-03	1	2018	2018-01-01	1	155	111
38	1	680	2018	1	1
40	1	675	2018	1	1	Opinions de la population en Suisse sur l'Ã©cole et la formation - 199	21976	RESEARCH	2	6	2	0	2	1	0	2018-06-13	6	2018	2018-06-01	1	75	132
42	1	620	2018	1	1
43	1	1041	2018	1	1	ModÃ¨les normatifs de l'Ã©galitÃ© et justifications des pratiques inÃ©galitaires entre femmes et hommes -	22041	RESEARCH	2	6	2	0	5	1	1	2017-05-29	5	2017	2017-05-01	1	121	150
43	1	1041	2018	1	2	ModÃ¨les normatifs de l'Ã©galitÃ© et justifications des pratiques inÃ©galitaires entre femmes et hommes -	25897	RESEARCH	2	6	2	0	2	0	0	2018-11-23	11	2018	2018-11-01	1	193	150
44	1	1276	2018	1	1	Urbanisation et innovations technologiques, enquÃªte auprÃ¨s des habitants du bassin lÃ©manique - 1	22155	RESEARCH	2	6	2	0	7	0	0	2019-03-18	3	2019	2019-03-01	1	285	157
44	1	1276	2018	1	2	Urbanisation et innovations technologiques, enquÃªte auprÃ¨s des habitants du bassin lÃ©manique - 1	23257	RESEARCH	2	6	2	0	2	0	0	2017-02-21	2	2017	2017-02-01	1	106	157
45	1	517	2018	1	1
47	1	1103	2018	1	1	Facteurs liÃ©s aux douleurs du dos chez des employÃ©s d'une entreprise avec Ã©valuation de l'effet d'une intervention prÃ©ventive: 1990 -	22726	RESEARCH	1	7	2	1	1	1	0	2016-10-17	10	2016	2016-10-01	1	99	176
49	1	11	2018	1	1	Befragung der Schweizerischen WohnbevÃ¶lkerung zur Akzeptanz von reproduktionsmedizinischen Verfahren - 199	25715	RESEARCH	6	6	2	0	3	0	0	2018-11-26	11	2018	2018-11-01	1	193	182
55	1	841	2018	1	1
56	1	841	2018	1	1
57	1	841	2018	1	1
58	1	841	2018	1	1
59	1	841	2018	1	1
60	1	951	2018	1	1
62	1	29	2018	1	1	Situation des femmes en Suisse : EnquÃªte auprÃ¨s de couples mariÃ©s - 1	22934	RESEARCH	2	6	2	0	3	0	0	2016-11-18	11	2016	2016-11-01	1	124	272
62	1	29	2018	1	2	Situation des femmes en Suisse : EnquÃªte auprÃ¨s de couples mariÃ©s - 1	22934	RESEARCH	2	6	2	1	1	0	0	2017-01-04	1	2017	2017-01-01	1	111	272
62	1	29	2018	1	3	Situation des femmes en Suisse : EnquÃªte auprÃ¨s de couples mariÃ©s - 1	24983	RESEARCH	2	6		1	1	1	0	2018-04-23	4	2018	2018-04-01	1	286	272
62	1	29	2018	1	4	Situation des femmes en Suisse : EnquÃªte auprÃ¨s de couples mariÃ©s - 1	25897	RESEARCH	2	6	2	1	1	0	0	2019-01-04	1	2019	2019-01-01	1	210	272
62	1	29	2018	1	5	Situation des femmes en Suisse : EnquÃªte auprÃ¨s de couples mariÃ©s - 1	23765	RESEARCH	7	3	2	0	9	0	1	2020-01-09	1	2020	2020-01-01	1	157	272
63	1	767	2018	1	1
64	1	1815	2019	1	1	Befragung der WÃ¤hlerinnen und WÃ¤hler nach den Wahlen - 19	25737	RESEARCH	6	6	2	0	4	0	0	2018-11-02	11	2018	2018-11-01	1	193	284
64	1	1815	2019	1	2	Befragung der WÃ¤hlerinnen und WÃ¤hler nach den Wahlen - 19	23560	RESEARCH	2	6	2	0	15	0	1	2017-10-11	10	2017	2017-10-01	1	190	284
64	1	1815	2019	1	3	Befragung der WÃ¤hlerinnen und WÃ¤hler nach den Wahlen - 19	26877	RESEARCH	1	3	1	1	1	0	0	2019-07-16	7	2019	2019-07-01	1	93	284
64	1	1815	2019	1	4	Befragung der WÃ¤hlerinnen und WÃ¤hler nach den Wahlen - 19	23624	RESEARCH	2	6	1	0	44	0	0	2019-09-13	9	2019	2019-09-01	1	230	284
64	1	1815	2019	1	5	Befragung der WÃ¤hlerinnen und WÃ¤hler nach den Wahlen - 19	24796	RESEARCH	2	6	2	0	4	0	0	2018-03-07	3	2018	2018-03-01	1	210	284
64	1	1815	2019	1	6	Befragung der WÃ¤hlerinnen und WÃ¤hler nach den Wahlen - 19	21770	TEACHING	3	5		0	9	1	0	2018-02-08	2	2018	2018-02-01	1	212	284
64	1	1815	2019	1	7	Befragung der WÃ¤hlerinnen und WÃ¤hler nach den Wahlen - 19	24316	RESEARCH	2	6	2	0	4	0	0	2018-03-22	3	2018	2018-03-01	1	210	284
64	1	1815	2019	1	8	Befragung der WÃ¤hlerinnen und WÃ¤hler nach den Wahlen - 19	22685	RESEARCH	2	6	2	0	7	0	0	2016-11-23	11	2016	2016-11-01	1	124	284
64	1	1815	2019	1	9	Befragung der WÃ¤hlerinnen und WÃ¤hler nach den Wahlen - 19	24182	RESEARCH	5	6	2	0	3	0	0	2017-11-26	11	2017	2017-11-01	1	217	284
64	1	1815	2019	1	10	Befragung der WÃ¤hlerinnen und WÃ¤hler nach den Wahlen - 19	24308	RESEARCH	2	6	2	0	6	1	0	2018-01-10	1	2018	2018-01-01	1	155	284
64	1	1815	2019	1	11	Befragung der WÃ¤hlerinnen und WÃ¤hler nach den Wahlen - 19	25933	RESEARCH	2	6		0	4	0	0	2019-03-28	3	2019	2019-03-01	1	285	284
64	1	1815	2019	1	12	Befragung der WÃ¤hlerinnen und WÃ¤hler nach den Wahlen - 19	27258	RESEARCH	1	3	2	0	13	0	0	2019-12-16	12	2019	2019-12-01	1	140	284
64	1	1815	2019	1	13	Befragung der WÃ¤hlerinnen und WÃ¤hler nach den Wahlen - 19	27054	RESEARCH	2	6	2	1	1	1	0	2019-09-11	9	2019	2019-09-01	1	230	284
64	1	1815	2019	1	14	Befragung der WÃ¤hlerinnen und WÃ¤hler nach den Wahlen - 19	22804	RESEARCH	2	6	2	0	4	0	0	2016-11-24	11	2016	2016-11-01	1	124	284
64	1	1815	2019	1	15	Befragung der WÃ¤hlerinnen und WÃ¤hler nach den Wahlen - 19	22248	RESEARCH	2	6		0	2	1	0	2016-05-03	5	2016	2016-05-01	1	107	284
64	1	1815	2019	1	16	Befragung der WÃ¤hlerinnen und WÃ¤hler nach den Wahlen - 19	24727	RESEARCH	2	6	2	0	6	0	0	2018-08-06	8	2018	2018-08-01	1	85	284
64	1	1815	2019	1	17	Befragung der WÃ¤hlerinnen und WÃ¤hler nach den Wahlen - 19	24014	RESEARCH	5	6	2	0	2	0	0	2017-12-07	12	2017	2017-12-01	1	122	284
64	1	1815	2019	1	18	Befragung der WÃ¤hlerinnen und WÃ¤hler nach den Wahlen - 19	23560	RESEARCH	2	6	2	0	21	0	1	2017-04-13	4	2017	2017-04-01	1	230	284
64	1	1815	2019	1	19	Befragung der WÃ¤hlerinnen und WÃ¤hler nach den Wahlen - 19	22147	RESEARCH	2	6	2	0	4	0	0	2016-05-19	5	2016	2016-05-01	1	107	284
64	1	1815	2019	1	20	Befragung der WÃ¤hlerinnen und WÃ¤hler nach den Wahlen - 19	22244	RESEARCH	5	6	2	0	2	0	0	2016-05-05	5	2016	2016-05-01	1	107	284
64	1	1815	2019	1	21	Befragung der WÃ¤hlerinnen und WÃ¤hler nach den Wahlen - 19	24182	RESEARCH	5	6	2	1	1	0	0	2018-03-14	3	2018	2018-03-01	1	210	284
64	1	1815	2019	1	22	Befragung der WÃ¤hlerinnen und WÃ¤hler nach den Wahlen - 19	22693	RESEARCH	5	6	2	0	9	0	1	2017-03-26	3	2017	2017-03-01	1	194	284
64	1	1815	2019	1	23	Befragung der WÃ¤hlerinnen und WÃ¤hler nach den Wahlen - 19	22850	RESEARCH	5	6	2	0	3	0	0	2017-03-18	3	2017	2017-03-01	1	194	284
64	1	1815	2019	1	24	Befragung der WÃ¤hlerinnen und WÃ¤hler nach den Wahlen - 19	24553	RESEARCH	2	6	2	0	5	0	0	2018-02-10	2	2018	2018-02-01	1	212	284
64	1	1815	2019	1	25	Befragung der WÃ¤hlerinnen und WÃ¤hler nach den Wahlen - 19	22004	RESEARCH	1	2	1	0	4	0	1	2016-03-31	3	2016	2016-03-01	1	86	284
64	1	1815	2019	1	26	Befragung der WÃ¤hlerinnen und WÃ¤hler nach den Wahlen - 19	24175	RESEARCH	5	6	2	0	3	0	0	2017-12-13	12	2017	2017-12-01	1	122	284
64	1	1815	2019	1	27	Befragung der WÃ¤hlerinnen und WÃ¤hler nach den Wahlen - 19	16089	RESEARCH	1	1	1	1	1	0	1	2016-04-24	4	2016	2016-04-01	1	73	284
64	1	1815	2019	1	28	Befragung der WÃ¤hlerinnen und WÃ¤hler nach den Wahlen - 19	12221	RESEARCH	1	1	2	0	9	0	1	2016-10-24	10	2016	2016-10-01	1	99	284
64	1	1815	2019	1	29	Befragung der WÃ¤hlerinnen und WÃ¤hler nach den Wahlen - 19	24425	RESEARCH	2	6	2	0	3	1	0	2018-01-10	1	2018	2018-01-01	1	155	284
64	1	1815	2019	1	30	Befragung der WÃ¤hlerinnen und WÃ¤hler nach den Wahlen - 19	23392	RESEARCH	1	3	1	0	2	1	0	2017-03-08	3	2017	2017-03-01	1	194	284
64	1	1815	2019	1	31	Befragung der WÃ¤hlerinnen und WÃ¤hler nach den Wahlen - 19	21392	RESEARCH	1	4	2	0	5	0	1	2017-06-14	6	2017	2017-06-01	1	103	284
64	1	1815	2019	1	32	Befragung der WÃ¤hlerinnen und WÃ¤hler nach den Wahlen - 19	25021	RESEARCH	1	3	2	0	19	1	1	2019-10-09	10	2019	2019-10-01	1	242	284
64	1	1815	2019	1	33	Befragung der WÃ¤hlerinnen und WÃ¤hler nach den Wahlen - 19	24807	RESEARCH	2	6	2	0	5	1	0	2018-05-09	5	2018	2018-05-01	1	164	284
64	1	1815	2019	1	34	Befragung der WÃ¤hlerinnen und WÃ¤hler nach den Wahlen - 19	16226	TEACHING	3	5		0	28	0	1	2016-08-10	8	2016	2016-08-01	1	68	284
64	1	1815	2019	1	35	Befragung der WÃ¤hlerinnen und WÃ¤hler nach den Wahlen - 19	9939	RESEARCH	1	4	2	0	5	0	0	2019-09-02	9	2019	2019-09-01	1	230	284
64	1	1815	2019	1	36	Befragung der WÃ¤hlerinnen und WÃ¤hler nach den Wahlen - 19	25921	RESEARCH	2	6		0	11	0	0	2019-06-05	6	2019	2019-06-01	1	96	284
64	1	1815	2019	1	37	Befragung der WÃ¤hlerinnen und WÃ¤hler nach den Wahlen - 19	27589	RESEARCH	2	6	2	0	3	0	0	2019-11-15	11	2019	2019-11-01	1	192	284
64	1	1815	2019	1	38	Befragung der WÃ¤hlerinnen und WÃ¤hler nach den Wahlen - 19	26268	RESEARCH	1	3	2	0	10	0	0	2019-02-22	2	2019	2019-02-01	1	181	284
66	1	1633	2018	1	1	Umweltbewusstsein, Umweltbetroffenheit, Umweltwissen und Umweltverhalten in der Schweiz (Erweiterung der ISSP-Erhebung 1993) -1994	21424	RESEARCH	2	6		0	7	0	0	2019-04-20	4	2019	2019-04-01	1	206	300
66	1	1633	2018	1	2	Umweltbewusstsein, Umweltbetroffenheit, Umweltwissen und Umweltverhalten in der Schweiz (Erweiterung der ISSP-Erhebung 1993) -1994	22434	RESEARCH	2	6	2	1	1	0	0	2016-07-05	7	2016	2016-07-01	1	40	300
66	1	1633	2018	1	3	Umweltbewusstsein, Umweltbetroffenheit, Umweltwissen und Umweltverhalten in der Schweiz (Erweiterung der ISSP-Erhebung 1993) -1994	13455	RESEARCH	1	1	1	0	18	0	1	2017-10-30	10	2017	2017-10-01	1	190	300
66	1	1633	2018	1	4	Umweltbewusstsein, Umweltbetroffenheit, Umweltwissen und Umweltverhalten in der Schweiz (Erweiterung der ISSP-Erhebung 1993) -1994	25579	RESEARCH	2	6	2	1	1	0	0	2018-10-03	10	2018	2018-10-01	1	196	300
66	1	1633	2018	1	5	Umweltbewusstsein, Umweltbetroffenheit, Umweltwissen und Umweltverhalten in der Schweiz (Erweiterung der ISSP-Erhebung 1993) -1994	27256	RESEARCH	2	6	2	0	2	1	0	2019-10-16	10	2019	2019-10-01	1	242	300
66	1	1633	2018	1	6	Umweltbewusstsein, Umweltbetroffenheit, Umweltwissen und Umweltverhalten in der Schweiz (Erweiterung der ISSP-Erhebung 1993) -1994	18911	RESEARCH	1	2	1	0	5	1	1	2016-12-13	12	2016	2016-12-01	1	127	300
66	1	1633	2018	1	7	Umweltbewusstsein, Umweltbetroffenheit, Umweltwissen und Umweltverhalten in der Schweiz (Erweiterung der ISSP-Erhebung 1993) -1994	23251	RESEARCH	1	3	2	0	3	0	0	2017-02-08	2	2017	2017-02-01	1	106	300
66	1	1633	2018	1	8	Umweltbewusstsein, Umweltbetroffenheit, Umweltwissen und Umweltverhalten in der Schweiz (Erweiterung der ISSP-Erhebung 1993) -1994	21424	RESEARCH	2	6	2	0	9	1	0	2017-07-05	7	2017	2017-07-01	1	96	300
66	1	1633	2018	1	9	Umweltbewusstsein, Umweltbetroffenheit, Umweltwissen und Umweltverhalten in der Schweiz (Erweiterung der ISSP-Erhebung 1993) -1994	24223	RESEARCH	2	6	2	0	3	0	0	2017-11-16	11	2017	2017-11-01	1	217	300
66	1	1633	2018	1	10	Umweltbewusstsein, Umweltbetroffenheit, Umweltwissen und Umweltverhalten in der Schweiz (Erweiterung der ISSP-Erhebung 1993) -1994	24922	RESEARCH	2	6	1	0	3	0	0	2018-05-17	5	2018	2018-05-01	1	164	300
68	1	2880	2018	1	1
69	1	1430	2018	1	1
70	1	2881	2018	1	1	Communication et nouvelles stratÃ©gies de communication - 198	25897	RESEARCH	2	6	2	0	4	0	0	2019-04-04	4	2019	2019-04-01	1	206	333
71	1	366	2018	1	1	L'Ã©lite politique fÃ©minine en Suisse - 19	22070	RESEARCH	2	6	2	1	1	1	0	2016-03-15	3	2016	2016-03-01	1	86	343
72	1	23	2018	1	1	EntscheidungstrÃ¤ger der Schweizer Politik auf Bundesebene: SekundÃ¤rstatistische Dat	17808	RESEARCH	1	1	2	0	2	0	0	2018-04-12	4	2018	2018-04-01	1	286	354
73	1	953	2018	1	1
74	1	2188	2018	1	1
75	1	1003	2018	1	1
76	1	205	2018	1	1
77	1	1753	2019	1	1	Befragung der Schweizer BevÃ¶lkerung zu sicherheits- und verteidigungspolitischen Themen - 199	17106	RESEARCH	1	2	2	1	1	1	0	2016-06-02	6	2016	2016-06-01	1	45	409
77	1	1753	2019	1	2	Befragung der Schweizer BevÃ¶lkerung zu sicherheits- und verteidigungspolitischen Themen - 199	22346	RESEARCH	1	3	2	1	1	0	1	2017-11-01	11	2017	2017-11-01	1	217	409
77	1	1753	2019	1	3	Befragung der Schweizer BevÃ¶lkerung zu sicherheits- und verteidigungspolitischen Themen - 199	22427	RESEARCH	2	6	2	0	15	0	0	2017-11-30	11	2017	2017-11-01	1	217	409
80	1	983	2018	1	1	Wertvorstellungen junger Erwachsener - 1994	22695	RESEARCH	1	3	1	0	2	0	1	2016-12-19	12	2016	2016-12-01	1	127	438
80	1	983	2018	1	2	Wertvorstellungen junger Erwachsener - 1994	7891	RESEARCH	1	4	2	0	12	0	0	2018-03-30	3	2018	2018-03-01	1	210	438
80	1	983	2018	1	3	Wertvorstellungen junger Erwachsener - 1994	23659	RESEARCH	5	6	2	0	2	1	0	2017-05-19	5	2017	2017-05-01	1	121	438
80	1	983	2018	1	4	Wertvorstellungen junger Erwachsener - 1994	25077	RESEARCH	2	6	2	1	1	1	0	2018-05-14	5	2018	2018-05-01	1	164	438
80	1	983	2018	1	5	Wertvorstellungen junger Erwachsener - 1994	24392	RESEARCH	1	3	1	0	3	0	0	2018-05-16	5	2018	2018-05-01	1	164	438
80	1	983	2018	1	6	Wertvorstellungen junger Erwachsener - 1994	11329	RESEARCH	1	1	2	0	4	0	1	2019-05-13	5	2019	2019-05-01	1	197	438
80	1	983	2018	1	7	Wertvorstellungen junger Erwachsener - 1994	24322	RESEARCH	2	6	2	0	13	0	0	2018-01-03	1	2018	2018-01-01	1	155	438
80	1	983	2018	1	8	Wertvorstellungen junger Erwachsener - 1994	23529	RESEARCH	5	6	2	1	1	0	0	2017-04-07	4	2017	2017-04-01	1	230	438
80	1	983	2018	1	9	Wertvorstellungen junger Erwachsener - 1994	22810	RESEARCH	1	2	2	0	7	1	0	2016-10-19	10	2016	2016-10-01	1	99	438
80	1	983	2018	1	10	Wertvorstellungen junger Erwachsener - 1994	23030	RESEARCH	1	3	1	0	2	1	1	2017-03-16	3	2017	2017-03-01	1	194	438
80	1	983	2018	1	11	Wertvorstellungen junger Erwachsener - 1994	7891	RESEARCH	1	4	1	0	17	0	0	2019-04-13	4	2019	2019-04-01	1	206	438
80	1	983	2018	1	12	Wertvorstellungen junger Erwachsener - 1994	25715	RESEARCH	6	6	2	0	4	1	0	2018-11-26	11	2018	2018-11-01	1	193	438
80	1	983	2018	1	13	Wertvorstellungen junger Erwachsener - 1994	11329	RESEARCH	1	1	1	0	9	1	1	2017-05-08	5	2017	2017-05-01	1	121	438
81	1	558	2018	1	1	Comportement des Ã©coliers suisses en matiÃ¨re de santÃ© - 1	11716	RESEARCH	1	1	2	0	3	0	0	2016-10-27	10	2016	2016-10-01	1	99	447
84	1	1343	2018	1	1	EnquÃªte de victimisation, donnÃ©es internationales 1989 et 19	23398	RESEARCH	2	6	2	0	2	1	0	2017-05-03	5	2017	2017-05-01	1	121	481
90	1	921	2018	1	1	Lebenssituation von Allein- und Einelternfamilien - 1990	27190	RESEARCH	2	6	2	0	2	0	0	2019-09-18	9	2019	2019-09-01	1	230	510
90	1	921	2018	1	2	Lebenssituation von Allein- und Einelternfamilien - 1990	25798	RESEARCH	5	6	2	0	4	0	0	2018-11-10	11	2018	2018-11-01	1	193	510
91	1	1278	2018	1	1	DÃ©linquance juvÃ©nile auto-rÃ©vÃ©lÃ©e -	23398	RESEARCH	2	6	2	1	1	0	0	2017-04-26	4	2017	2017-04-01	1	230	511
91	1	1278	2018	1	2	DÃ©linquance juvÃ©nile auto-rÃ©vÃ©lÃ©e -	22896	RESEARCH	2	6	2	1	1	0	0	2016-11-10	11	2016	2016-11-01	1	124	511
91	1	1278	2018	1	3	DÃ©linquance juvÃ©nile auto-rÃ©vÃ©lÃ©e -	23553	RESEARCH	2	6	2	0	4	0	0	2017-04-11	4	2017	2017-04-01	1	230	511
91	1	1278	2018	1	4	DÃ©linquance juvÃ©nile auto-rÃ©vÃ©lÃ©e -	22388	RESEARCH	2	6	2	1	1	0	0	2018-10-02	10	2018	2018-10-01	1	196	511
93	1	4690	2018	1	1	Einstellungen und Verhalten junger Schweizer in den Bereichen Sport und Freizeit unter besonderer BerÃ¼cksichtigung des Sozialisationsprozesse	7891	RESEARCH	1	4	1	0	27	0	0	2019-04-13	4	2019	2019-04-01	1	206	520
93	1	4690	2018	1	2	Einstellungen und Verhalten junger Schweizer in den Bereichen Sport und Freizeit unter besonderer BerÃ¼cksichtigung des Sozialisationsprozesse	24488	RESEARCH	2	6	2	0	3	0	0	2018-01-03	1	2018	2018-01-01	1	155	520
93	1	4690	2018	1	3	Einstellungen und Verhalten junger Schweizer in den Bereichen Sport und Freizeit unter besonderer BerÃ¼cksichtigung des Sozialisationsprozesse	7891	RESEARCH	1	4	2	0	9	0	0	2018-03-30	3	2018	2018-03-01	1	210	520
94	2			1	1	PRP 1972: Wir und die Welt. Strukturen und HintergrÃ¼nde aussenpolitischer Einstellungen	7891	RESEARCH	1	4	1	0	22	0	0	2019-04-13	4	2019	2019-04-01	1	206	532
94	2			1	2	PRP 1972: Wir und die Welt. Strukturen und HintergrÃ¼nde aussenpolitischer Einstellungen	7891	RESEARCH	1	4	2	0	26	0	0	2018-03-30	3	2018	2018-03-01	1	210	532
94	1	4696	1997	1	3
95	1	4689	2018	1	1	Das Bild der NachbarlÃ¤nder, die Wahrnehmung der Sprachregionen der Schweiz und die Mediennutzung bei Schweizer Rekrute	7891	RESEARCH	1	4	2	0	2	0	0	2018-03-30	3	2018	2018-03-01	1	210	544
95	1	4689	2018	1	2	Das Bild der NachbarlÃ¤nder, die Wahrnehmung der Sprachregionen der Schweiz und die Mediennutzung bei Schweizer Rekrute	7891	RESEARCH	1	4	1	0	23	0	0	2019-04-13	4	2019	2019-04-01	1	206	544
98	1	1682	2018	1	1	Risikoverhalten: Schriftliche Befragung von Jugendlichen an deutschsprachigen Schulen in Freiburg (1. Vormessung) - 1995	20780	RESEARCH	1	1	2	1	1	1	0	2018-03-06	3	2018	2018-03-01	1	210	557
99	1	563	2018	1	1
101	1	777	2018	1	1
103	1	4701	2018	1	1	Elternbefragung - KÃ¶nnen wir unser Kind vor Drogen bewahren? - 199	25744	RESEARCH	2	6	2	0	6	0	0	2018-11-16	11	2018	2018-11-01	1	193	6
104	1	562	2018	1	1	Gesundheitsbewusstsein, Alkoholkonsum, Rauchverhalten, Arzneimittelkonsum und illegaler Drogenkonsum - 1987	25197	RESEARCH	2	6	2	1	1	1	0	2018-06-06	6	2018	2018-06-01	1	75	7
104	1	562	2018	1	2	Gesundheitsbewusstsein, Alkoholkonsum, Rauchverhalten, Arzneimittelkonsum und illegaler Drogenkonsum - 1987	23337	RESEARCH	2	6	2	0	2	1	0	2017-03-01	3	2017	2017-03-01	1	194	7
104	1	562	2018	1	3	Gesundheitsbewusstsein, Alkoholkonsum, Rauchverhalten, Arzneimittelkonsum und illegaler Drogenkonsum - 1987	24488	RESEARCH	2	6	2	0	5	1	0	2018-01-03	1	2018	2018-01-01	1	155	7
105	1	1683	2018	1	1	Consommation d'alcool et de droques en Suisse: Ã©tude de type cohorte 1987 / 199	26605	RESEARCH	2	6	2	0	2	0	0	2019-05-17	5	2019	2019-05-01	1	197	8
105	1	1683	2018	1	2	Consommation d'alcool et de droques en Suisse: Ã©tude de type cohorte 1987 / 199	24268	RESEARCH	2	6	2	0	3	0	0	2018-03-22	3	2018	2018-03-01	1	210	8
105	1	1683	2018	1	3	Consommation d'alcool et de droques en Suisse: Ã©tude de type cohorte 1987 / 199	24320	RESEARCH	2	6	2	0	2	0	0	2017-12-06	12	2017	2017-12-01	1	122	8
105	1	1683	2018	1	4	Consommation d'alcool et de droques en Suisse: Ã©tude de type cohorte 1987 / 199	25038	RESEARCH	2	6	2	1	1	0	0	2018-05-28	5	2018	2018-05-01	1	164	8
105	1	1683	2018	1	5	Consommation d'alcool et de droques en Suisse: Ã©tude de type cohorte 1987 / 199	24936	RESEARCH	2	6	2	1	1	1	0	2018-04-09	4	2018	2018-04-01	1	286	8
105	1	1683	2018	1	6	Consommation d'alcool et de droques en Suisse: Ã©tude de type cohorte 1987 / 199	24320	RESEARCH	2	6	2	0	3	1	0	2018-01-03	1	2018	2018-01-01	1	155	8
105	1	1683	2018	1	7	Consommation d'alcool et de droques en Suisse: Ã©tude de type cohorte 1987 / 199	27925	TEACHING	3	5		1	1	0	0	2020-01-13	1	2020	2020-01-01	1	157	8
107	1	180	2018	1	1	Panel sur la disponibilitÃ© des Suisses pour la protection de l'environnement - 1993-199	23251	RESEARCH	1	3	2	1	1	0	0	2017-02-08	2	2017	2017-02-01	1	106	9
107	1	180	2018	1	2	Panel sur la disponibilitÃ© des Suisses pour la protection de l'environnement - 1993-199	23995	RESEARCH	1	3	2	1	1	0	0	2017-10-10	10	2017	2017-10-01	1	190	9
107	1	180	2018	1	3	Panel sur la disponibilitÃ© des Suisses pour la protection de l'environnement - 1993-199	24866	RESEARCH	2	6	2	1	1	0	0	2018-03-23	3	2018	2018-03-01	1	210	9
107	1	180	2018	1	4	Panel sur la disponibilitÃ© des Suisses pour la protection de l'environnement - 1993-199	14238	RESEARCH	1	7	2	0	2	1	0	2019-04-04	4	2019	2019-04-01	1	206	9
107	1	180	2018	1	5	Panel sur la disponibilitÃ© des Suisses pour la protection de l'environnement - 1993-199	24268	RESEARCH	2	6	2	0	5	0	0	2018-03-22	3	2018	2018-03-01	1	210	9
109	1	619	2018	1	1
112	1	2838	2018	1	1
114	1	1223	2018	1	1	Evaluation von ausgesuchten Weiterbildungssystemen und deren Nutzung - 1996	22128	RESEARCH	2	6	2	1	1	1	0	2016-04-01	4	2016	2016-04-01	1	73	14
115	1	1160	2018	1	1	Leserfertigkeiten bei Schweizer SchÃ¼ler/innen, 3. Klasse - 199	24322	RESEARCH	2	6	2	0	14	1	0	2018-01-03	1	2018	2018-01-01	1	155	15
115	1	1160	2018	1	2	Leserfertigkeiten bei Schweizer SchÃ¼ler/innen, 3. Klasse - 199	22953	RESEARCH	2	6	2	0	5	0	0	2016-11-22	11	2016	2016-11-01	1	124	15
115	1	1160	2018	1	3	Leserfertigkeiten bei Schweizer SchÃ¼ler/innen, 3. Klasse - 199	25786	TEACHING	3	7		0	5	1	1	2018-12-02	12	2018	2018-12-01	1	115	15
117	1	1220	2018	1	1
118	1	671	2018	1	1
119	1	1303	2018	1	1	Erhebung 1978: Reduzierter Variablensatz mit sÃ¤mtlichen Befragte	21169	RESEARCH	1	4	2	0	4	0	0	2018-05-01	5	2018	2018-05-01	1	164	16
119	1	1303	2018	1	2	Erhebung 1978: Reduzierter Variablensatz mit sÃ¤mtlichen Befragte	7891	RESEARCH	1	4	2	0	29	1	0	2018-03-30	3	2018	2018-03-01	1	210	16
119	1	1303	2018	1	3	Erhebung 1978: Reduzierter Variablensatz mit sÃ¤mtlichen Befragte	7891	RESEARCH	1	4	1	0	24	0	0	2019-04-13	4	2019	2019-04-01	1	206	16
120	1	576	2018	1	1	Gesundheitsempfinden junger SchweizerInnen - 1993	7891	RESEARCH	1	4	1	0	11	0	0	2019-04-13	4	2019	2019-04-01	1	206	17
120	1	576	2018	1	2	Gesundheitsempfinden junger SchweizerInnen - 1993	7891	RESEARCH	1	4	2	0	13	0	0	2018-03-30	3	2018	2018-03-01	1	210	17
120	1	576	2018	1	3	Gesundheitsempfinden junger SchweizerInnen - 1993	24479	RESEARCH	2	6		0	8	0	0	2018-01-01	1	2018	2018-01-01	1	155	17
126	1	835	2018	1	1
128	1	1273	2018	1	1	DifficultÃ©s financiÃ¨res des femmes Ã GenÃ¨ve -	22941	RESEARCH	2	6	2	0	4	0	0	2016-11-21	11	2016	2016-11-01	1	124	18
128	1	1273	2018	1	2	DifficultÃ©s financiÃ¨res des femmes Ã GenÃ¨ve -	22036	RESEARCH	2	6	2	0	2	0	0	2016-03-01	3	2016	2016-03-01	1	86	18
129	1	929	2018	1	1
133	1	870	2018	1	1	Personnes consommatrices de drogues illÃ©gales hors traitement mÃ©dical - 19	22036	RESEARCH	2	6	2	0	5	0	0	2016-03-01	3	2016	2016-03-01	1	86	20
133	1	870	2018	1	2	Personnes consommatrices de drogues illÃ©gales hors traitement mÃ©dical - 19	27837	RESEARCH	2	6	2	1	1	1	0	2020-01-13	1	2020	2020-01-01	1	157	20
134	1	1549	2018	1	1
135	1	2894	2018	1	1	Datensatz umweltpolitischer Aktivierungsereignisse von 1978 bis 1990	24499	RESEARCH	2	6	2	0	3	0	0	2018-01-18	1	2018	2018-01-01	1	155	21
137	1	6390	2018	1	1	La formation des jeunes aprÃ¨s l'Ã©cole obligatoire: enquÃªte longitudinale par panel, de 1992 Ã 1997, auprÃ¨s de la cohorte des Ã©lÃ¨ves tessinois qui ont terminÃ© leur scolaritÃ	23495	RESEARCH	2	6	2	0	3	1	0	2017-04-03	4	2017	2017-04-01	1	230	22
139	1	2194	2018	1	1
140	1	213	2018	1	1	Nouveaux mouvements sociaux dans les annÃ©es 1980, donnÃ©es international	24499	RESEARCH	2	6	2	0	2	0	0	2018-12-19	12	2018	2018-12-01	1	115	24
141	1	389	2018	1	1	Wahrnehmung sozialer Ungleichheit. Eine reprÃ¤sentative Befragung der Schweizer BevÃ¶lkerung -19	23820	RESEARCH	2	6	1	0	3	0	1	2017-08-12	8	2017	2017-08-01	1	43	25
141	1	389	2018	1	2	Wahrnehmung sozialer Ungleichheit. Eine reprÃ¤sentative Befragung der Schweizer BevÃ¶lkerung -19	23765	RESEARCH	7	3	2	0	11	0	1	2020-01-09	1	2020	2020-01-01	1	157	25
141	1	389	2018	1	3	Wahrnehmung sozialer Ungleichheit. Eine reprÃ¤sentative Befragung der Schweizer BevÃ¶lkerung -19	13455	RESEARCH	1	1	1	0	17	0	1	2017-10-30	10	2017	2017-10-01	1	190	25
141	1	389	2018	1	4	Wahrnehmung sozialer Ungleichheit. Eine reprÃ¤sentative Befragung der Schweizer BevÃ¶lkerung -19	24499	RESEARCH	2	6	2	0	7	1	0	2018-06-24	6	2018	2018-06-01	1	75	25
141	1	389	2018	1	5	Wahrnehmung sozialer Ungleichheit. Eine reprÃ¤sentative Befragung der Schweizer BevÃ¶lkerung -19	26322	RESEARCH	2	6	2	1	1	0	0	2019-03-08	3	2019	2019-03-01	1	285	25
144	1	1549	2018	1	1
146	1	923	2018	1	1	Befragung von frÃ¼h- und normalpensionierten Personen vor und nach der Pensionierung - 1994 bis 199	24322	RESEARCH	2	6	2	0	5	0	0	2018-01-03	1	2018	2018-01-01	1	155	26
150	1	370	2018	1	1
152	1	527	2018	1	1
153	1	1343	2018	1	1	EnquÃªte de victimisation, donnÃ©es suisses - 19	23553	RESEARCH	2	6	2	0	5	0	0	2017-04-11	4	2017	2017-04-01	1	230	28
154	1	5109	2018	1	1	Befragung von Rekruten aus der Zentral- und Ostschweiz Ã¼ber Erfahrungen in der Oberstufenschulzeit - 198	11329	RESEARCH	2	6	2	0	7	0	1	2019-05-13	5	2019	2019-05-01	1	197	29
154	1	5109	2018	1	2	Befragung von Rekruten aus der Zentral- und Ostschweiz Ã¼ber Erfahrungen in der Oberstufenschulzeit - 198	11329	RESEARCH	1	1	1	0	6	0	1	2017-05-08	5	2017	2017-05-01	1	121	29
157	1	1815	2018	1	1	EidgenÃ¶ssische Wahlen 1995: StÃ¤nderatskandidatinnen und -kandidaten -19	16226	TEACHING	3	5		0	15	0	1	2016-08-10	8	2016	2016-08-01	1	68	30
157	1	1815	2018	1	2	EidgenÃ¶ssische Wahlen 1995: StÃ¤nderatskandidatinnen und -kandidaten -19	27258	RESEARCH	1	3	2	0	23	1	0	2019-12-16	12	2019	2019-12-01	1	140	30
157	1	1815	2018	1	3	EidgenÃ¶ssische Wahlen 1995: StÃ¤nderatskandidatinnen und -kandidaten -19	24316	RESEARCH	2	6	2	1	1	0	0	2018-03-22	3	2018	2018-03-01	1	210	30
158	1	1815	2018	1	1	EidgenÃ¶ssische Wahlen 1995: Politisches System und politische Strukturen der Kantone -199	27258	RESEARCH	1	3	2	0	16	0	0	2019-12-16	12	2019	2019-12-01	1	140	31
158	1	1815	2018	1	2	EidgenÃ¶ssische Wahlen 1995: Politisches System und politische Strukturen der Kantone -199	24425	RESEARCH	5	6	2	1	1	0	0	2018-01-10	1	2018	2018-01-01	1	155	31
158	1	1815	2018	1	3	EidgenÃ¶ssische Wahlen 1995: Politisches System und politische Strukturen der Kantone -199	16226	TEACHING	3	5		0	16	0	1	2016-08-10	8	2016	2016-08-01	1	68	31
158	1	1815	2018	1	4	EidgenÃ¶ssische Wahlen 1995: Politisches System und politische Strukturen der Kantone -199	24316	RESEARCH	5	6	2	0	5	0	0	2018-03-22	3	2018	2018-03-01	1	210	31
159	1	1815	2018	1	1	EidgenÃ¶ssische Wahlen 1995: Parteien - 199	24425	RESEARCH	5	6	2	0	2	0	0	2018-01-10	1	2018	2018-01-01	1	155	32
159	1	1815	2018	1	2	EidgenÃ¶ssische Wahlen 1995: Parteien - 199	22248	RESEARCH	2	6		1	1	0	0	2016-05-03	5	2016	2016-05-01	1	107	32
159	1	1815	2018	1	3	EidgenÃ¶ssische Wahlen 1995: Parteien - 199	27589	RESEARCH	2	6	2	0	5	1	0	2019-11-15	11	2019	2019-11-01	1	192	32
159	1	1815	2018	1	4	EidgenÃ¶ssische Wahlen 1995: Parteien - 199	27258	RESEARCH	1	3	2	0	22	0	0	2019-12-16	12	2019	2019-12-01	1	140	32
159	1	1815	2018	1	5	EidgenÃ¶ssische Wahlen 1995: Parteien - 199	16226	TEACHING	3	5		0	11	0	1	2016-08-10	8	2016	2016-08-01	1	68	32
159	1	1815	2018	1	6	EidgenÃ¶ssische Wahlen 1995: Parteien - 199	24316	RESEARCH	2	6	2	0	7	1	0	2018-03-22	3	2018	2018-03-01	1	210	32
160	1	1682	2018	1	1	Risikoverhalten: SelbsteinschÃ¤tzung des Gefahrenpotentials von WochenendaktivitÃ¤ten - 19	23000	RESEARCH	2	6	2	1	1	1	0	2016-11-30	11	2016	2016-11-01	1	124	33
162	1	1682	2018	1	1
168	1	1516	2018	1	1
169	1	1003	2018	1	1
170	1	1003	2018	1	1
171	1	1003	2018	1	1
172	1	1003	2018	1	1
173	1	1003	2018	1	1
174	1	1303	2018	1	1	Erhebung 1978: VollstÃ¤ndiger Variablensatz bei einer Stichprobe der Befragte	7891	RESEARCH	1	4	1	0	16	0	0	2019-04-13	4	2019	2019-04-01	1	206	35
174	1	1303	2018	1	2	Erhebung 1978: VollstÃ¤ndiger Variablensatz bei einer Stichprobe der Befragte	7891	RESEARCH	1	4	2	0	25	0	0	2018-03-30	3	2018	2018-03-01	1	210	35
174	1	1303	2018	1	3	Erhebung 1978: VollstÃ¤ndiger Variablensatz bei einer Stichprobe der Befragte	21169	RESEARCH	1	4	2	0	2	0	0	2018-05-01	5	2018	2018-05-01	1	164	35
177	1	2838	2018	1	1	ReprÃ©sentations des risques et de la solidaritÃ© sociale chez les adultes - 19	23964	RESEARCH	2	6	2	1	1	0	0	2017-10-04	10	2017	2017-10-01	1	190	36
178	1	4871	2018	1	1	La situation du corps intermÃ©diaire dans les hautes Ã©coles suisses - 199	23495	RESEARCH	2	6	2	0	2	0	0	2017-04-20	4	2017	2017-04-01	1	230	37
179	1	527	2018	1	1
180	1	527	2018	1	1
181	1	4841	2018	1	1	ChÃ´meurs de longue durÃ©e et en fin de droit: enquÃªte dans le canton du Jura - 1	26374	RESEARCH	2	6	2	1	1	1	0	2019-04-01	4	2019	2019-04-01	1	206	39
181	1	4841	2018	1	2	ChÃ´meurs de longue durÃ©e et en fin de droit: enquÃªte dans le canton du Jura - 1	23813	RESEARCH	2	6	2	1	1	1	0	2017-12-28	12	2017	2017-12-01	1	122	39
181	1	4841	2018	1	3	ChÃ´meurs de longue durÃ©e et en fin de droit: enquÃªte dans le canton du Jura - 1	21976	RESEARCH	2	6	2	1	1	0	0	2018-06-13	6	2018	2018-06-01	1	75	39
181	1	4841	2018	1	4	ChÃ´meurs de longue durÃ©e et en fin de droit: enquÃªte dans le canton du Jura - 1	25897	RESEARCH	2	6	2	0	3	0	0	2019-06-07	6	2019	2019-06-01	1	96	39
183	1	213	2018	1	1	Nouveaux mouvements sociaux dans les annÃ©es 1980, donnÃ©es suiss	24499	RESEARCH	2	6	2	0	5	0	0	2018-01-09	1	2018	2018-01-01	1	155	40
183	1	213	2018	1	2	Nouveaux mouvements sociaux dans les annÃ©es 1980, donnÃ©es suiss	24499	RESEARCH	2	6	2	0	6	0	0	2018-12-19	12	2018	2018-12-01	1	115	40
188	1	1303	2018	1	1	Erhebung 1987: Reduzierter Variablensatz mit sÃ¤mtlichen Befragte	21169	RESEARCH	1	4	2	0	3	0	0	2018-05-01	5	2018	2018-05-01	1	164	41
188	1	1303	2018	1	2	Erhebung 1987: Reduzierter Variablensatz mit sÃ¤mtlichen Befragte	7891	RESEARCH	1	4	2	0	4	0	0	2018-03-30	3	2018	2018-03-01	1	210	41
188	1	1303	2018	1	3	Erhebung 1987: Reduzierter Variablensatz mit sÃ¤mtlichen Befragte	7891	RESEARCH	1	4	1	0	15	0	0	2019-04-13	4	2019	2019-04-01	1	206	41
189	1	1303	2018	1	1	Erhebung 1987: VollstÃ¤ndiger Variablensatz bei einer Stichprobe der Befragte	7891	RESEARCH	1	4	1	1	1	0	0	2019-04-13	4	2019	2019-04-01	1	206	42
189	1	1303	2018	1	2	Erhebung 1987: VollstÃ¤ndiger Variablensatz bei einer Stichprobe der Befragte	21169	RESEARCH	1	4	2	1	1	0	0	2018-05-01	5	2018	2018-05-01	1	164	42
189	1	1303	2018	1	3	Erhebung 1987: VollstÃ¤ndiger Variablensatz bei einer Stichprobe der Befragte	7891	RESEARCH	1	4	2	0	6	0	0	2018-03-30	3	2018	2018-03-01	1	210	42
192	1	1303	2018	1	1	Erhebung 1996: VollstÃ¤ndiger Variablensatz mit sÃ¤mtlichen Befragt	7891	RESEARCH	1	4	2	0	19	0	0	2018-03-30	3	2018	2018-03-01	1	210	44
192	1	1303	2018	1	2	Erhebung 1996: VollstÃ¤ndiger Variablensatz mit sÃ¤mtlichen Befragt	21169	RESEARCH	1	4	2	0	5	1	0	2018-05-01	5	2018	2018-05-01	1	164	44
192	1	1303	2018	1	3	Erhebung 1996: VollstÃ¤ndiger Variablensatz mit sÃ¤mtlichen Befragt	7891	RESEARCH	1	4	1	0	3	0	0	2019-04-13	4	2019	2019-04-01	1	206	44
195	1	4792	2019	1	1	Meinungsbild zur Sicherheits und Verteidigungspolitik der Schweiz - 1997	22346	RESEARCH	2	6	2	0	93	0	1	2017-11-01	11	2017	2017-11-01	1	217	45
195	1	4792	2019	1	2	Meinungsbild zur Sicherheits und Verteidigungspolitik der Schweiz - 1997	22427	RESEARCH	2	6	2	0	6	0	0	2018-01-16	1	2018	2018-01-01	1	155	45
196	1	3674	2019	1	1	Befragung von deutsch- und franzÃ¶sischsprachigen Schweizern zu Sicherheit, Landesverteitigung und internationaler Kooperation - 199	22346	RESEARCH	1	3	2	0	67	0	1	2017-11-01	11	2017	2017-11-01	1	217	46
196	1	3674	2019	1	2	Befragung von deutsch- und franzÃ¶sischsprachigen Schweizern zu Sicherheit, Landesverteitigung und internationaler Kooperation - 199	22427	RESEARCH	2	6	2	0	7	0	0	2018-01-16	1	2018	2018-01-01	1	155	46
197	1	4817	2018	1	1
198	1	1288	2018	1	1
199	1	5315	2018	1	1
200	1	5315	2018	1	1
202	1	371	1997	1	1	Befragung von ErwerbstÃ¤tigen in Winterthur Ã¼ber Arbeit, Freizeit, Sport und Reisen - 19	24479	RESEARCH	2	6		0	9	1	0	2018-01-01	1	2018	2018-01-01	1	155	48
202	1	371	1997	1	2	Befragung von ErwerbstÃ¤tigen in Winterthur Ã¼ber Arbeit, Freizeit, Sport und Reisen - 19	26523	RESEARCH	2	6		1	1	1	0	2019-04-02	4	2019	2019-04-01	1	206	48
202	1	371	1997	1	3	Befragung von ErwerbstÃ¤tigen in Winterthur Ã¼ber Arbeit, Freizeit, Sport und Reisen - 19	25614	RESEARCH	2	6	2	0	2	0	0	2018-10-11	10	2018	2018-10-01	1	196	48
204	1	196	1998	1	1
206	1	5280	1998	1	1
208	1	837	1998	1	1
209	1	1160	1998	1	1	Leserfertigkeiten bei Schweizer SchÃ¼ler/innen, 8. Klasse - 199	22953	RESEARCH	2	6	2	0	3	0	0	2016-11-22	11	2016	2016-11-01	1	124	49
212	1	979	2019	1	1	Mikrozensus Familie und GeburtenhÃ¤ufigkeit - 199	11546	RESEARCH	2	6		0	2	0	0	2019-02-26	2	2019	2019-02-01	1	181	50
212	1	979	2019	1	2	Mikrozensus Familie und GeburtenhÃ¤ufigkeit - 199	22633	RESEARCH	2	6	2	1	1	1	0	2016-09-16	9	2016	2016-09-01	1	69	50
212	1	979	2019	1	3	Mikrozensus Familie und GeburtenhÃ¤ufigkeit - 199	22125	RESEARCH	2	6	2	0	4	0	0	2016-03-31	3	2016	2016-03-01	1	86	50
216	1	1342	1998	1	1
217	1	5285	1998	1	1	Nutzung von Informationstechnologien in Unternehmen - 1998	23257	RESEARCH	2	6	2	0	4	0	0	2017-02-21	2	2017	2017-02-01	1	106	51
217	1	5285	1998	1	2	Nutzung von Informationstechnologien in Unternehmen - 1998	25614	RESEARCH	2	6	2	0	10	1	0	2018-10-11	10	2018	2018-10-01	1	196	51
217	1	5285	1998	1	3	Nutzung von Informationstechnologien in Unternehmen - 1998	22155	RESEARCH	2	6	2	0	6	0	0	2019-03-18	3	2019	2019-03-01	1	285	51
217	1	5285	1998	1	4	Nutzung von Informationstechnologien in Unternehmen - 1998	26664	RESEARCH	6	6	2	1	1	1	0	2019-05-13	5	2019	2019-05-01	1	197	51
219	1	671	1998	1	1
220	1	671	1998	1	1
221	1	671	1998	1	1
222	1	5415	1998	1	1	Befragung von Journalistinnen und Journalisten aus dem Bereich der Inlands- und/oder Wirtschaftsberichterstattung - 1998	23958	RESEARCH	5	6	2	0	6	0	0	2017-11-01	11	2017	2017-11-01	1	217	53
223	1	5315	1998	1	1
224	1	2334	2016	1	1
225	1	4875	1998	1	1
227	1	4753	1998	1	1	IntÃ©gration en Suisse des jeunes adultes issus de la migration espagnole et italienne - 199	24348	RESEARCH	2	6		1	1	1	0	2017-12-08	12	2017	2017-12-01	1	122	54
227	1	4753	1998	1	2	IntÃ©gration en Suisse des jeunes adultes issus de la migration espagnole et italienne - 199	23968	RESEARCH	2	6	2	0	4	1	0	2017-10-05	10	2017	2017-10-01	1	190	54
227	1	4753	1998	1	3	IntÃ©gration en Suisse des jeunes adultes issus de la migration espagnole et italienne - 199	27511	RESEARCH	2	6	2	0	2	1	0	2019-11-12	11	2019	2019-11-01	1	192	54
227	1	4753	1998	1	4	IntÃ©gration en Suisse des jeunes adultes issus de la migration espagnole et italienne - 199	23968	RESEARCH	2	6	2	0	3	0	0	2018-03-08	3	2018	2018-03-01	1	210	54
228	1	923	1999	1	1
231	1	5306	1999	1	1	Schweizer Arbeitsmarkt-Gesamtsurvey - 1998	21424	RESEARCH	2	6	2	0	6	0	0	2017-07-05	7	2017	2017-07-01	1	96	55
231	1	5306	1999	1	2	Schweizer Arbeitsmarkt-Gesamtsurvey - 1998	23077	RESEARCH	2	6	2	1	1	1	0	2017-01-31	1	2017	2017-01-01	1	111	55
231	1	5306	1999	1	3	Schweizer Arbeitsmarkt-Gesamtsurvey - 1998	24826	RESEARCH	1	4	1	0	3	0	1	2018-04-06	4	2018	2018-04-01	1	286	55
231	1	5306	1999	1	4	Schweizer Arbeitsmarkt-Gesamtsurvey - 1998	25614	RESEARCH	2	6	2	0	8	0	0	2018-10-23	10	2018	2018-10-01	1	196	55
231	1	5306	1999	1	5	Schweizer Arbeitsmarkt-Gesamtsurvey - 1998	23623	RESEARCH	2	6	2	1	1	0	0	2017-05-05	5	2017	2017-05-01	1	121	55
233	1	6094	2019	1	1	ISSP Module on "Religion", Switzerland - 1998	22036	RESEARCH	2	6	1	0	7	0	0	2016-03-01	3	2016	2016-03-01	1	86	56
233	1	6094	2019	1	2	ISSP Module on "Religion", Switzerland - 1998	25470	RESEARCH	1	4	1	0	6	1	0	2018-08-28	8	2018	2018-08-01	1	85	56
233	1	6094	2019	1	3	ISSP Module on "Religion", Switzerland - 1998	27043	RESEARCH	1	3	2	0	2	0	0	2019-09-05	9	2019	2019-09-01	1	230	56
233	1	6094	2019	1	4	ISSP Module on "Religion", Switzerland - 1998	24316	RESEARCH	2	6	2	0	2	0	0	2017-12-06	12	2017	2017-12-01	1	122	56
233	1	6094	2019	1	5	ISSP Module on "Religion", Switzerland - 1998	2193	RESEARCH	1	1	2	1	1	0	0	2019-04-02	4	2019	2019-04-01	1	206	56
234	1	4713	1999	1	1
235	1	5946	2019	1	1	Meinungsbild zur Sicherheits und Verteidigungspolitik der Schweiz - 1998	22427	RESEARCH	2	6	2	0	14	0	0	2017-10-19	10	2017	2017-10-01	1	190	57
235	1	5946	2019	1	2	Meinungsbild zur Sicherheits und Verteidigungspolitik der Schweiz - 1998	22346	RESEARCH	1	3	2	0	5	0	1	2017-11-01	11	2017	2017-11-01	1	217	57
236	1	1530	1999	1	1	Kinderbetreuung in zÃ¼rcher Haushalten - 199	22042	RESEARCH	2	6	2	1	1	1	0	2016-03-02	3	2016	2016-03-01	1	86	58
236	1	1530	1999	1	2	Kinderbetreuung in zÃ¼rcher Haushalten - 199	11546	RESEARCH	2	6		1	1	0	0	2019-02-25	2	2019	2019-02-01	1	181	58
237	1	3643	1999	1	1
238	1	3297	1999	1	1
239	1	4817	1999	1	1
240	1	2989	1999	1	1	Befragung von AutofahrerInnen zum Thema Kind und Strassenverkehr - 1993	25659	RESEARCH	2	6	2	1	1	0	0	2018-10-12	10	2018	2018-10-01	1	196	59
241	1	5306	1999	1	1	ISSP Module on "Work Orientations", Switzerland - 1997	12101	TEACHING	3	5		0	3	0	1	2018-11-28	11	2018	2018-11-01	1	193	60
241	1	5306	1999	1	2	ISSP Module on "Work Orientations", Switzerland - 1997	26252	RESEARCH	2	6		1	1	1	0	2019-04-01	4	2019	2019-04-01	1	206	60
242	1	946	1999	1	1
243	1	5376	1999	1	1
244	1	594	1999	1	1
246	1	6366	1999	1	1
247	1	5306	1999	1	1
248	1	6367	1999	1	1
249	1	6369	1999	1	1
250	1	5696	1999	1	1	Zur Nachfrage nach kombinierten MobilitÃ¤tsdienstleistungen in ausgesuchten StÃ¤dten der Schweiz - 19	23257	RESEARCH	2	6	2	0	9	1	0	2017-02-21	2	2017	2017-02-01	1	106	61
251	1	5610	1999	1	1	Autofreie Haushalte in ausgesuchten Schweizer Agglomerationen - 1997	23251	RESEARCH	1	3	2	0	4	1	0	2017-02-08	2	2017	2017-02-01	1	106	62
256	1	6372	1999	1	1	KarriereverlÃ¤ufe und MobilitÃ¤tsprozesse in der Wissenschaft - 19	16398	RESEARCH	1	2	2	1	1	0	1	2019-01-29	1	2019	2019-01-01	1	210	63
257	1	5230	1999	1	1	EnquÃªte suisse pour le World Value Survey - 199	23529	RESEARCH	5	6	2	0	4	1	0	2017-04-07	4	2017	2017-04-01	1	230	64
257	1	5230	1999	1	2	EnquÃªte suisse pour le World Value Survey - 199	23765	RESEARCH	7	3	2	0	13	0	1	2020-02-05	2	2020	2020-02-01	1	62	64
258	1	8927	1999	1	1	Datenbanken zu verschiedenen Aspekten der schweizerischen Aussenpolitik auf Basis von Quellen des Bundesarchivs - 1848 bis 1998	23138	RESEARCH	2	6	2	0	4	0	0	2017-02-28	2	2017	2017-02-01	1	106	65
258	1	8927	1999	1	2	Datenbanken zu verschiedenen Aspekten der schweizerischen Aussenpolitik auf Basis von Quellen des Bundesarchivs - 1848 bis 1998	21358	RESEARCH	1	2	1	1	1	1	0	2018-04-17	4	2018	2018-04-01	1	286	65
260	1	6078	1999	1	1
262	1	5587	1999	1	1
263	1	5827	1999	1	1	Arbeitserfahrungen und LebensqualitÃ¤t im frÃ¼hen Erwachsenenalter: ein 10-Jahresvergleich 1987-1992-19	25666	RESEARCH	2	6	2	0	3	0	0	2018-10-29	10	2018	2018-10-01	1	196	67
266	1	4793	1999	1	1
267	1	6265	1999	1	1	Evolution de la motivation relative au travail scolaire chez les adolescents de 12 Ã 15 ans - 1998-200	22934	RESEARCH	2	6	2	0	2	0	0	2017-03-22	3	2017	2017-03-01	1	194	68
267	1	6265	1999	1	2	Evolution de la motivation relative au travail scolaire chez les adolescents de 12 Ã 15 ans - 1998-200	22388	RESEARCH	2	6	2	0	3	0	0	2018-10-03	10	2018	2018-10-01	1	196	68
267	1	6265	1999	1	3	Evolution de la motivation relative au travail scolaire chez les adolescents de 12 Ã 15 ans - 1998-200	25597	RESEARCH	2	6	2	0	2	1	0	2018-10-02	10	2018	2018-10-01	1	196	68
270	1	3617	1999	1	1
271	1	433	1999	1	1
273	1	4892	1999	1	1	Berichterstattung zur Schweizerischen Aussenpolitik in Presse und Fernsehen - 1997-1998	18012	RESEARCH	1	2	2	1	1	0	0	2016-11-03	11	2016	2016-11-01	1	124	69
276	1	1224	1999	1	1
277	1	5368	1999	1	1
278	1	1224	1999	1	1
280	1	4888	1999	1	1	Gesundzheitszustand und -verhalten von Bewohnern der Stadt Bern im Alter zwischen 55 und 65 Jahren - 1996 bis 1998	26180	RESEARCH	2	6	2	0	2	1	0	2019-04-05	4	2019	2019-04-01	1	206	70
281	1	6382	1999	1	1
282	1	3643	1999	1	1
283	1	3643	1999	1	1
285	1	6389	1999	1	1	Befragung von Gemeindeschreibern in der Schweiz Ã¼ber lokale politische VerhÃ¤ltnisse und Parteien - 19	23765	RESEARCH	7	3	2	0	8	0	1	2020-01-09	1	2020	2020-01-01	1	157	71
286	1	6389	1999	1	1
287	1	6595	2019	1	1	Meinungsbild zur Sicherheits und Verteidigungspolitik der Schweiz I - 1999	22427	RESEARCH	2	6	2	0	5	0	0	2018-01-16	1	2018	2018-01-01	1	155	72
287	1	6595	2019	1	2	Meinungsbild zur Sicherheits und Verteidigungspolitik der Schweiz I - 1999	24479	RESEARCH	2	6		0	3	0	0	2018-01-02	1	2018	2018-01-01	1	155	72
287	1	6595	2019	1	3	Meinungsbild zur Sicherheits und Verteidigungspolitik der Schweiz I - 1999	22346	RESEARCH	1	3	2	0	109	0	1	2017-11-01	11	2017	2017-11-01	1	217	72
288	1	558	2000	1	1	Das Gesundheitsverhalten Schweizer SchÃ¼ler - 199	11716	RESEARCH	1	1	2	0	4	0	0	2016-10-27	10	2016	2016-10-01	1	99	73
289	1	5368	2000	1	1
291	1	5394	2000	1	1
294	1	4875	2000	1	1
296	1	6592	2019	1	1	Erhebung zur europÃ¤ischen Integration, allgemeine politische Fragen und Umwelt - 199	13455	RESEARCH	1	1	1	0	3	0	1	2017-11-09	11	2017	2017-11-01	1	217	74
296	1	6592	2019	1	2	Erhebung zur europÃ¤ischen Integration, allgemeine politische Fragen und Umwelt - 199	25331	RESEARCH	2	6	2	1	1	0	0	2018-08-12	8	2018	2018-08-01	1	85	74
296	1	6592	2019	1	3	Erhebung zur europÃ¤ischen Integration, allgemeine politische Fragen und Umwelt - 199	22346	RESEARCH	1	3	2	0	92	0	1	2017-11-01	11	2017	2017-11-01	1	217	74
296	1	6592	2019	1	4	Erhebung zur europÃ¤ischen Integration, allgemeine politische Fragen und Umwelt - 199	24178	RESEARCH	5	6	2	0	2	0	0	2017-11-16	11	2017	2017-11-01	1	217	74
296	1	6592	2019	1	5	Erhebung zur europÃ¤ischen Integration, allgemeine politische Fragen und Umwelt - 199	22155	RESEARCH	2	6	2	0	4	0	0	2019-03-18	3	2019	2019-03-01	1	285	74
296	1	6592	2019	1	6	Erhebung zur europÃ¤ischen Integration, allgemeine politische Fragen und Umwelt - 199	22460	RESEARCH	2	6	2	1	1	0	0	2016-08-04	8	2016	2016-08-01	1	68	74
296	1	6592	2019	1	7	Erhebung zur europÃ¤ischen Integration, allgemeine politische Fragen und Umwelt - 199	21738	RESEARCH	1	2	2	0	3	0	0	2018-02-22	2	2018	2018-02-01	1	212	74
297	1	1343	2018	1	1	EnquÃªte de victimisation, donnÃ©es suisses - 19	23553	RESEARCH	2	6	2	0	7	1	0	2017-04-11	4	2017	2017-04-01	1	230	75
298	1			1	1	CohÃ©sion et conflit dans les familles contemporaines - 199	23014	TEACHING	3	5		1	1	1	0	2016-12-02	12	2016	2016-12-01	1	127	76
298	1			1	2	CohÃ©sion et conflit dans les familles contemporaines - 199	22887	RESEARCH	1	1	1	0	4	0	0	2017-04-18	4	2017	2017-04-01	1	230	76
300	1	6595	2019	1	1	Meinungsbild zur Sicherheits und Verteidigungspolitik der Schweiz II - 1999	22427	RESEARCH	2	6	2	0	21	0	0	2018-01-16	1	2018	2018-01-01	1	155	78
300	1	6595	2019	1	2	Meinungsbild zur Sicherheits und Verteidigungspolitik der Schweiz II - 1999	22346	RESEARCH	1	3	2	0	38	0	1	2017-11-01	11	2017	2017-11-01	1	217	78
301	1	6764	2018	1	1
302	1	6655	2017	1	1	Les voix de la guerre, pays ayant Ã©tÃ© ou Ã©tant en guerre - 1	23919	RESEARCH	2	6	2	0	2	0	0	2017-09-21	9	2017	2017-09-01	1	44	79
302	2			1	2	Les voix de la guerre, pays ayant Ã©tÃ© ou Ã©tant en guerre - 1	25666	RESEARCH	2	6	2	0	4	0	0	2018-11-06	11	2018	2018-11-01	1	193	80
302	1	6655	2017	1	3	Les voix de la guerre, pays ayant Ã©tÃ© ou Ã©tant en guerre - 1	23994	RESEARCH	2	6		1	1	0	0	2017-10-10	10	2017	2017-10-01	1	190	79
302	1	6655	2017	1	4	Les voix de la guerre, pays ayant Ã©tÃ© ou Ã©tant en guerre - 1	22317	RESEARCH	1	2	1	0	3	1	0	2017-02-23	2	2017	2017-02-01	1	106	79
302	2			1	5	Les voix de la guerre, pays ayant Ã©tÃ© ou Ã©tant en guerre - 1	23124	RESEARCH	1	1	1	0	2	0	0	2019-04-22	4	2019	2019-04-01	1	206	80
303	1	6078	2018	1	1
304	1	6646	2019	1	1	Befragung der WÃ¤hlerinnen und WÃ¤hler nach den Wahlen - 19	24796	RESEARCH	2	6	2	0	3	0	0	2018-03-07	3	2018	2018-03-01	1	210	81
304	1	6646	2019	1	2	Befragung der WÃ¤hlerinnen und WÃ¤hler nach den Wahlen - 19	25933	RESEARCH	2	6		0	3	0	0	2019-03-28	3	2019	2019-03-01	1	285	81
304	1	6646	2019	1	3	Befragung der WÃ¤hlerinnen und WÃ¤hler nach den Wahlen - 19	27981	RESEARCH	2	6	2	1	1	0	0	2020-01-27	1	2020	2020-01-01	1	157	81
304	1	6646	2019	1	4	Befragung der WÃ¤hlerinnen und WÃ¤hler nach den Wahlen - 19	22004	RESEARCH	1	2	1	0	10	0	1	2016-03-14	3	2016	2016-03-01	1	86	81
304	1	6646	2019	1	5	Befragung der WÃ¤hlerinnen und WÃ¤hler nach den Wahlen - 19	16226	TEACHING	3	5		0	25	0	1	2016-08-10	8	2016	2016-08-01	1	68	81
304	1	6646	2019	1	6	Befragung der WÃ¤hlerinnen und WÃ¤hler nach den Wahlen - 19	23056	RESEARCH	5	6	2	0	4	0	0	2018-04-04	4	2018	2018-04-01	1	286	81
304	1	6646	2019	1	7	Befragung der WÃ¤hlerinnen und WÃ¤hler nach den Wahlen - 19	24308	RESEARCH	2	6	2	0	3	0	0	2018-01-10	1	2018	2018-01-01	1	155	81
304	1	6646	2019	1	8	Befragung der WÃ¤hlerinnen und WÃ¤hler nach den Wahlen - 19	24346	RESEARCH	2	6	2	0	5	0	0	2017-12-21	12	2017	2017-12-01	1	122	81
304	1	6646	2019	1	9	Befragung der WÃ¤hlerinnen und WÃ¤hler nach den Wahlen - 19	25502	RESEARCH	5	6	2	0	3	1	0	2018-11-05	11	2018	2018-11-01	1	193	81
304	1	6646	2019	1	10	Befragung der WÃ¤hlerinnen und WÃ¤hler nach den Wahlen - 19	26147	RESEARCH	1	2	1	0	3	1	0	2019-01-24	1	2019	2019-01-01	1	210	81
304	1	6646	2019	1	11	Befragung der WÃ¤hlerinnen und WÃ¤hler nach den Wahlen - 19	22247	RESEARCH	1	3	1	1	1	1	0	2016-05-02	5	2016	2016-05-01	1	107	81
304	1	6646	2019	1	12	Befragung der WÃ¤hlerinnen und WÃ¤hler nach den Wahlen - 19	23635	RESEARCH	2	6	2	0	2	0	0	2017-06-13	6	2017	2017-06-01	1	103	81
304	1	6646	2019	1	13	Befragung der WÃ¤hlerinnen und WÃ¤hler nach den Wahlen - 19	22685	RESEARCH	2	6	2	0	2	0	0	2016-11-30	11	2016	2016-11-01	1	124	81
304	1	6646	2019	1	14	Befragung der WÃ¤hlerinnen und WÃ¤hler nach den Wahlen - 19	24727	RESEARCH	2	6	2	1	1	0	0	2018-08-06	8	2018	2018-08-01	1	85	81
304	1	6646	2019	1	15	Befragung der WÃ¤hlerinnen und WÃ¤hler nach den Wahlen - 19	22395	RESEARCH	2	6	2	0	2	1	0	2016-06-22	6	2016	2016-06-01	1	45	81
304	1	6646	2019	1	16	Befragung der WÃ¤hlerinnen und WÃ¤hler nach den Wahlen - 19	19230	RESEARCH	1	1	2	0	4	1	0	2018-10-13	10	2018	2018-10-01	1	196	81
304	1	6646	2019	1	17	Befragung der WÃ¤hlerinnen und WÃ¤hler nach den Wahlen - 19	21392	RESEARCH	1	4	2	0	18	0	1	2017-06-14	6	2017	2017-06-01	1	103	81
304	1	6646	2019	1	18	Befragung der WÃ¤hlerinnen und WÃ¤hler nach den Wahlen - 19	23624	RESEARCH	2	6	1	0	39	0	0	2019-09-13	9	2019	2019-09-01	1	230	81
304	1	6646	2019	1	19	Befragung der WÃ¤hlerinnen und WÃ¤hler nach den Wahlen - 19	25021	RESEARCH	1	3	2	0	2	0	1	2019-10-09	10	2019	2019-10-01	1	242	81
304	1	6646	2019	1	20	Befragung der WÃ¤hlerinnen und WÃ¤hler nach den Wahlen - 19	9939	RESEARCH	1	4	2	0	7	0	0	2019-09-02	9	2019	2019-09-01	1	230	81
304	1	6646	2019	1	21	Befragung der WÃ¤hlerinnen und WÃ¤hler nach den Wahlen - 19	25921	RESEARCH	2	6		0	13	1	0	2019-06-05	6	2019	2019-06-01	1	96	81
304	1	6646	2019	1	22	Befragung der WÃ¤hlerinnen und WÃ¤hler nach den Wahlen - 19	27258	RESEARCH	1	3	2	0	6	0	0	2019-12-16	12	2019	2019-12-01	1	140	81
304	1	6646	2019	1	23	Befragung der WÃ¤hlerinnen und WÃ¤hler nach den Wahlen - 19	26268	RESEARCH	1	3	2	0	3	0	0	2019-02-22	2	2019	2019-02-01	1	181	81
304	1	6646	2019	1	24	Befragung der WÃ¤hlerinnen und WÃ¤hler nach den Wahlen - 19	24553	RESEARCH	2	6	2	0	4	0	0	2018-02-10	2	2018	2018-02-01	1	212	81
304	1	6646	2019	1	25	Befragung der WÃ¤hlerinnen und WÃ¤hler nach den Wahlen - 19	14459	RESEARCH	2	6	2	0	6	0	1	2018-05-23	5	2018	2018-05-01	1	164	81
304	1	6646	2019	1	26	Befragung der WÃ¤hlerinnen und WÃ¤hler nach den Wahlen - 19	22869	RESEARCH	2	6	2	1	1	0	0	2017-04-28	4	2017	2017-04-01	1	230	81
305	1	6646	2019	1	1	Panelstudie zu eidgenÃ¶ssischen Wahlen in drei Schweizer Kantonen - 199	26268	RESEARCH	1	3	2	0	8	0	0	2019-03-01	3	2019	2019-03-01	1	285	82
305	1	6646	2019	1	2	Panelstudie zu eidgenÃ¶ssischen Wahlen in drei Schweizer Kantonen - 199	24346	RESEARCH	2	6	2	0	8	0	0	2017-12-21	12	2017	2017-12-01	1	122	82
305	1	6646	2019	1	3	Panelstudie zu eidgenÃ¶ssischen Wahlen in drei Schweizer Kantonen - 199	22395	RESEARCH	2	6	2	1	1	0	0	2016-06-22	6	2016	2016-06-01	1	45	82
305	1	6646	2019	1	4	Panelstudie zu eidgenÃ¶ssischen Wahlen in drei Schweizer Kantonen - 199	22004	RESEARCH	1	2	1	0	5	0	1	2016-03-14	3	2016	2016-03-01	1	86	82
305	1	6646	2019	1	5	Panelstudie zu eidgenÃ¶ssischen Wahlen in drei Schweizer Kantonen - 199	24770	RESEARCH	2	6	2	1	1	0	0	2018-03-12	3	2018	2018-03-01	1	210	82
305	1	6646	2019	1	6	Panelstudie zu eidgenÃ¶ssischen Wahlen in drei Schweizer Kantonen - 199	22634	RESEARCH	1	2	2	0	17	1	0	2016-09-23	9	2016	2016-09-01	1	69	82
305	1	6646	2019	1	7	Panelstudie zu eidgenÃ¶ssischen Wahlen in drei Schweizer Kantonen - 199	23624	RESEARCH	2	6	1	0	5	0	0	2019-09-13	9	2019	2019-09-01	1	230	82
305	1	6646	2019	1	8	Panelstudie zu eidgenÃ¶ssischen Wahlen in drei Schweizer Kantonen - 199	27981	RESEARCH	2	6	2	0	2	1	0	2020-01-27	1	2020	2020-01-01	1	157	82
305	1	6646	2019	1	9	Panelstudie zu eidgenÃ¶ssischen Wahlen in drei Schweizer Kantonen - 199	27258	RESEARCH	1	3	2	0	21	0	0	2019-12-16	12	2019	2019-12-01	1	140	82
305	1	6646	2019	1	10	Panelstudie zu eidgenÃ¶ssischen Wahlen in drei Schweizer Kantonen - 199	16226	TEACHING	3	5		0	6	0	1	2016-08-10	8	2016	2016-08-01	1	68	82
306	2			1	1	Les voix de la guerre, pays tÃ©moins - 199	23124	RESEARCH	1	1	1	1	1	0	0	2019-04-22	4	2019	2019-04-01	1	206	84
306	2			1	2	Les voix de la guerre, pays tÃ©moins - 199	25666	RESEARCH	2	6	2	1	1	0	0	2018-11-06	11	2018	2018-11-01	1	193	84
306	1	6655	2017	1	3	Les voix de la guerre, pays tÃ©moins - 199	23919	RESEARCH	2	6	2	0	3	1	0	2017-09-21	9	2017	2017-09-01	1	44	83
306	1	6655	2017	1	4	Les voix de la guerre, pays tÃ©moins - 199	22317	RESEARCH	1	2	1	0	2	0	0	2017-02-23	2	2017	2017-02-01	1	106	83
306	2			1	5	Les voix de la guerre, pays tÃ©moins - 199	25300	RESEARCH	1	7	2	0	2	0	0	2018-07-23	7	2018	2018-07-01	1	62	84
306	1	6655	2017	1	6	Les voix de la guerre, pays tÃ©moins - 199	23994	RESEARCH	2	6		0	2	1	0	2017-10-10	10	2017	2017-10-01	1	190	83
308	1	6833	2018	1	1	Gewalterfahrungen Jugendlicher im Kanton ZÃ¼rich - 199	22125	RESEARCH	2	6	2	0	2	0	0	2016-04-03	4	2016	2016-04-01	1	73	85
309	1	558	2018	1	1	Das Gesundheitsverhalten Schweizer SchÃ¼ler - 198	11716	RESEARCH	1	1	2	0	8	1	0	2016-10-27	10	2016	2016-10-01	1	99	86
310	1	558	2018	1	1	Das Gesundheitsverhalten Schweizer SchÃ¼ler - 199	11716	RESEARCH	1	1	2	1	1	0	0	2016-10-27	10	2016	2016-10-01	1	99	88
311	1	6396	2018	1	1	Lebensbedingungen in der Schweiz - 1999 (ISSP 1999)	22155	RESEARCH	2	6	2	0	17	0	0	2019-03-18	3	2019	2019-03-01	1	285	89
311	1	6396	2018	1	2	Lebensbedingungen in der Schweiz - 1999 (ISSP 1999)	17545	RESEARCH	1	4	2	0	2	1	0	2019-11-22	11	2019	2019-11-01	1	192	89
311	1	6396	2018	1	3	Lebensbedingungen in der Schweiz - 1999 (ISSP 1999)	13455	RESEARCH	1	1	2	0	2	0	1	2017-10-14	10	2017	2017-10-01	1	190	89
311	1	6396	2018	1	4	Lebensbedingungen in der Schweiz - 1999 (ISSP 1999)	21539	RESEARCH	1	2	1	0	13	0	0	2018-03-27	3	2018	2018-03-01	1	210	89
311	1	6396	2018	1	5	Lebensbedingungen in der Schweiz - 1999 (ISSP 1999)	25708	RESEARCH	2	6	2	1	1	0	0	2018-11-01	11	2018	2018-11-01	1	193	89
313	1	527	2018	1	1	Studien- und Berufswahl von Maturandinnen und Maturanden im Kanton ZÃ¼rich: Befragung 199	26285	RESEARCH	2	6	2	1	1	1	0	2019-02-26	2	2019	2019-02-01	1	181	90
314	1	5548	2018	1	1
316	1	6634	2019	1	1	Meinungsbild zur Sicherheits und Verteidigungspolitik der Schweiz - 2000	22346	RESEARCH	1	3	2	0	78	0	1	2017-11-01	11	2017	2017-11-01	1	217	91
316	1	6634	2019	1	2	Meinungsbild zur Sicherheits und Verteidigungspolitik der Schweiz - 2000	13455	RESEARCH	1	1	1	0	14	0	1	2017-11-09	11	2017	2017-11-01	1	217	91
316	1	6634	2019	1	3	Meinungsbild zur Sicherheits und Verteidigungspolitik der Schweiz - 2000	26551	RESEARCH	2	6		1	1	0	0	2019-04-16	4	2019	2019-04-01	1	206	91
316	1	6634	2019	1	4	Meinungsbild zur Sicherheits und Verteidigungspolitik der Schweiz - 2000	22427	RESEARCH	2	6	2	0	8	0	0	2018-01-16	1	2018	2018-01-01	1	155	91
319	1	835	2018	1	1	Panel-Befragung von Kindern und Jugendlichen Ã¼ber Alltag und Schule, Bergen, Norwegen - 1994 - 199	16398	RESEARCH	1	3	2	0	2	1	1	2017-02-14	2	2017	2017-02-01	1	106	92
320	1	835	2018	1	1
321	1	5368	2018	1	1
322	1	5368	2018	1	1
323	1	5315	2018	1	1	Wohnen in der deutschen und franzÃ¶sischen Schweiz - 200	24376	RESEARCH	5	6	1	1	1	0	0	2017-12-13	12	2017	2017-12-01	1	122	93
324	1	7132	2019	1	1	Zur Situation von Absolventinnen und Absolventen von Schweizer Hochschulen von 1981 bis 2001	11272	RESEARCH	1	4	2	1	1	1	0	2017-03-07	3	2017	2017-03-01	1	194	94
324	1	7132	2019	1	2	Zur Situation von Absolventinnen und Absolventen von Schweizer Hochschulen von 1981 bis 2001	25254	RESEARCH	1	1	2	0	3	1	0	2019-01-29	1	2019	2019-01-01	1	210	94
324	1	7132	2019	1	3	Zur Situation von Absolventinnen und Absolventen von Schweizer Hochschulen von 1981 bis 2001	25650	RESEARCH	2	6	2	1	1	0	0	2018-11-28	11	2018	2018-11-01	1	193	94
325	1	7132	2019	1	1	Zur Situation von Absolventinnen und Absolventen schweizerischer Fachhochschulen von 1993 bis 2001	25254	RESEARCH	1	1	1	0	2	0	0	2018-07-19	7	2018	2018-07-01	1	62	95
325	1	7132	2019	1	2	Zur Situation von Absolventinnen und Absolventen schweizerischer Fachhochschulen von 1993 bis 2001	25650	RESEARCH	2	6	2	0	3	1	0	2018-11-28	11	2018	2018-11-01	1	193	95
326	1	5375	2018	1	1	Drogenkonsum und -handel in der Stadt Basel - 1997	17445	TEACHING	3	5		1	1	0	1	2018-02-02	2	2018	2018-02-01	1	212	96
327	1	4793	2018	1	1	Drogenkonsum und -handel in den StÃ¤dten Bern und ZÃ¼rich - 1997 bis 19	26721	TEACHING	3	5		1	1	1	0	2019-05-24	5	2019	2019-05-01	1	197	97
331	1	6373	2018	1	1
334	1	6555	2018	1	1
338	1	6418	2001	1	1
339	1	7245	2019	1	1	EnquÃªte sur l'attitude vis-Ã -vis des minoritÃ©s, de l'UE, de la politique, des nouvelles technologies, des OGM et de l'environnement - 2	21738	RESEARCH	1	2	2	0	2	0	0	2018-02-22	2	2018	2018-02-01	1	212	99
339	1	7245	2019	1	2	EnquÃªte sur l'attitude vis-Ã -vis des minoritÃ©s, de l'UE, de la politique, des nouvelles technologies, des OGM et de l'environnement - 2	22460	RESEARCH	2	6	2	0	2	0	0	2016-08-04	8	2016	2016-08-01	1	68	99
339	1	7245	2019	1	3	EnquÃªte sur l'attitude vis-Ã -vis des minoritÃ©s, de l'UE, de la politique, des nouvelles technologies, des OGM et de l'environnement - 2	13455	RESEARCH	1	1	1	0	33	0	1	2017-11-09	11	2017	2017-11-01	1	217	99
339	1	7245	2019	1	4	EnquÃªte sur l'attitude vis-Ã -vis des minoritÃ©s, de l'UE, de la politique, des nouvelles technologies, des OGM et de l'environnement - 2	22155	RESEARCH	2	6	2	0	14	0	0	2019-03-18	3	2019	2019-03-01	1	285	99
339	1	7245	2019	1	5	EnquÃªte sur l'attitude vis-Ã -vis des minoritÃ©s, de l'UE, de la politique, des nouvelles technologies, des OGM et de l'environnement - 2	22346	RESEARCH	1	3	2	0	3	0	1	2017-11-01	11	2017	2017-11-01	1	217	99
339	1	7245	2019	1	6	EnquÃªte sur l'attitude vis-Ã -vis des minoritÃ©s, de l'UE, de la politique, des nouvelles technologies, des OGM et de l'environnement - 2	24379	RESEARCH	2	6		1	1	1	0	2017-12-14	12	2017	2017-12-01	1	122	99
339	1	7245	2019	1	7	EnquÃªte sur l'attitude vis-Ã -vis des minoritÃ©s, de l'UE, de la politique, des nouvelles technologies, des OGM et de l'environnement - 2	22301	RESEARCH	1	3	2	1	1	0	0	2016-05-20	5	2016	2016-05-01	1	107	99
340	1	6610	2018	1	1	Lebensbedigungen und soziale Ungleichheit in der Schweiz - 2000	12101	RESEARCH	1	4	1	1	1	0	1	2016-08-16	8	2016	2016-08-01	1	68	101
340	1	6610	2018	1	2	Lebensbedigungen und soziale Ungleichheit in der Schweiz - 2000	24833	RESEARCH	2	6	2	0	3	1	0	2018-03-19	3	2018	2018-03-01	1	210	101
340	1	6610	2018	1	3	Lebensbedigungen und soziale Ungleichheit in der Schweiz - 2000	25786	RESEARCH	2	6		0	3	0	1	2018-11-06	11	2018	2018-11-01	1	193	101
341	1	6827	2018	1	1
347	1	6080	2018	2	1
348	1	6396	2018	1	1	Wahrnehmung der sozialen Ungleichheit in der Schweiz - 1999	25708	RESEARCH	2	6	2	0	2	0	0	2018-11-01	11	2018	2018-11-01	1	193	102
348	1	6396	2018	1	2	Wahrnehmung der sozialen Ungleichheit in der Schweiz - 1999	27389	RESEARCH	6	6	2	1	1	1	0	2019-10-24	10	2019	2019-10-01	1	242	102
348	1	6396	2018	1	3	Wahrnehmung der sozialen Ungleichheit in der Schweiz - 1999	26322	RESEARCH	6	6	2	0	3	1	0	2019-03-04	3	2019	2019-03-01	1	285	102
348	1	6396	2018	1	4	Wahrnehmung der sozialen Ungleichheit in der Schweiz - 1999	24499	RESEARCH	2	6	2	1	1	0	0	2018-06-24	6	2018	2018-06-01	1	75	102
348	1	6396	2018	1	5	Wahrnehmung der sozialen Ungleichheit in der Schweiz - 1999	24322	RESEARCH	2	6	2	0	11	0	0	2018-01-03	1	2018	2018-01-01	1	155	102
349	1	5613	2018	1	1	Jugend- und Rekrutenbefragung zum Bild der Schweiz im Zeitalter der Globalisierung - 1998	7891	RESEARCH	1	4	1	0	8	0	0	2019-04-13	4	2019	2019-04-01	1	206	103
349	1	5613	2018	1	2	Jugend- und Rekrutenbefragung zum Bild der Schweiz im Zeitalter der Globalisierung - 1998	7891	RESEARCH	1	4	2	0	7	0	0	2018-03-31	3	2018	2018-03-01	1	210	103
349	1	5613	2018	1	3	Jugend- und Rekrutenbefragung zum Bild der Schweiz im Zeitalter der Globalisierung - 1998	24352	RESEARCH	2	6	2	1	1	1	0	2017-12-12	12	2017	2017-12-01	1	122	103
349	1	5613	2018	1	4	Jugend- und Rekrutenbefragung zum Bild der Schweiz im Zeitalter der Globalisierung - 1998	7891	RESEARCH	1	4	1	0	28	0	0	2018-09-27	9	2018	2018-09-01	1	107	103
351	1	6931	2018	1	1	Studierende und Politik: eine Befragung bei Studierenden der UniversitÃ¤t Bern - 200	25021	RESEARCH	6	6	2	0	12	0	1	2018-04-30	4	2018	2018-04-01	1	286	105
352	1	7489	2019	1	1	Erhebung zur europÃ¤ischen Integration, allgemeine politische Fragen, Wissenschaft, Technik und soziale Beziehungen - 200	21738	RESEARCH	1	2	2	0	4	0	0	2018-02-22	2	2018	2018-02-01	1	212	106
352	1	7489	2019	1	2	Erhebung zur europÃ¤ischen Integration, allgemeine politische Fragen, Wissenschaft, Technik und soziale Beziehungen - 200	22460	RESEARCH	2	6	2	0	4	0	0	2016-08-04	8	2016	2016-08-01	1	68	106
352	1	7489	2019	1	3	Erhebung zur europÃ¤ischen Integration, allgemeine politische Fragen, Wissenschaft, Technik und soziale Beziehungen - 200	14238	RESEARCH	1	7	2	1	1	0	0	2017-06-14	6	2017	2017-06-01	1	103	106
352	1	7489	2019	1	4	Erhebung zur europÃ¤ischen Integration, allgemeine politische Fragen, Wissenschaft, Technik und soziale Beziehungen - 200	22155	RESEARCH	2	6	2	0	18	1	0	2019-03-18	3	2019	2019-03-01	1	285	106
352	1	7489	2019	1	5	Erhebung zur europÃ¤ischen Integration, allgemeine politische Fragen, Wissenschaft, Technik und soziale Beziehungen - 200	22346	RESEARCH	1	3	2	0	18	0	1	2017-11-01	11	2017	2017-11-01	1	217	106
352	1	7489	2019	1	6	Erhebung zur europÃ¤ischen Integration, allgemeine politische Fragen, Wissenschaft, Technik und soziale Beziehungen - 200	21539	RESEARCH	1	2	1	0	14	0	0	2018-03-23	3	2018	2018-03-01	1	210	106
352	1	7489	2019	1	7	Erhebung zur europÃ¤ischen Integration, allgemeine politische Fragen, Wissenschaft, Technik und soziale Beziehungen - 200	13455	RESEARCH	1	1	1	0	19	0	1	2017-11-09	11	2017	2017-11-01	1	217	106
352	1	7489	2019	1	8	Erhebung zur europÃ¤ischen Integration, allgemeine politische Fragen, Wissenschaft, Technik und soziale Beziehungen - 200	23257	RESEARCH	2	6	2	0	7	0	0	2017-03-30	3	2017	2017-03-01	1	194	106
352	1	7489	2019	1	9	Erhebung zur europÃ¤ischen Integration, allgemeine politische Fragen, Wissenschaft, Technik und soziale Beziehungen - 200	23635	RESEARCH	2	6	1	0	5	1	0	2017-06-13	6	2017	2017-06-01	1	103	106
354	1	6389	2018	1	1
360	1	5306	2018	1	1	Wiederholungsbefragung zum Schweizer Arbeitsmarktsurvey - 2000	24826	RESEARCH	1	4	1	1	1	0	1	2018-04-06	4	2018	2018-04-01	1	286	107
360	1	5306	2018	1	2	Wiederholungsbefragung zum Schweizer Arbeitsmarktsurvey - 2000	25614	RESEARCH	2	6	2	0	6	0	0	2018-10-22	10	2018	2018-10-01	1	196	107
361	1	7386	2019	1	1	Meinungsbild zur Sicherheits und Verteidigungspolitik der Schweiz - 2001	26551	RESEARCH	2	6		0	8	0	0	2019-04-16	4	2019	2019-04-01	1	206	108
361	1	7386	2019	1	2	Meinungsbild zur Sicherheits und Verteidigungspolitik der Schweiz - 2001	22427	RESEARCH	2	6	2	0	25	0	0	2017-11-30	11	2017	2017-11-01	1	217	108
361	1	7386	2019	1	3	Meinungsbild zur Sicherheits und Verteidigungspolitik der Schweiz - 2001	22427	RESEARCH	2	6	2	0	27	0	0	2018-01-16	1	2018	2018-01-01	1	155	108
361	1	7386	2019	1	4	Meinungsbild zur Sicherheits und Verteidigungspolitik der Schweiz - 2001	22346	RESEARCH	1	3	2	0	61	0	1	2017-11-01	11	2017	2017-11-01	1	217	108
363	1	7264	2018	1	1	Befragung von Suchttherapie-Institutionen in der Schweiz Ã¼ber das ZeitverstÃ¤ndnis in der stationÃ¤ren Suchttherapie -2	21633	RESEARCH	1	2	2	1	1	0	0	2017-03-07	3	2017	2017-03-01	1	194	109
367	1	7473	2018	1	1	Zur Situation des Personals in der schweizerischen Langzeitpflege -2002	24488	RESEARCH	2	6	2	1	1	0	0	2018-01-02	1	2018	2018-01-01	1	155	110
368	1	7511	2018	1	1
370	1	7521	2019	1	1	Meinungsbild zur Sicherheits und Verteidigungspolitik der Schweiz - 2002	22427	RESEARCH	2	6	2	0	19	0	0	2017-10-19	10	2017	2017-10-01	1	190	112
370	1	7521	2019	1	2	Meinungsbild zur Sicherheits und Verteidigungspolitik der Schweiz - 2002	22427	RESEARCH	2	6	2	0	16	0	0	2018-01-16	1	2018	2018-01-01	1	155	112
370	1	7521	2019	1	3	Meinungsbild zur Sicherheits und Verteidigungspolitik der Schweiz - 2002	22346	RESEARCH	1	3	2	0	144	0	1	2017-11-01	11	2017	2017-11-01	1	217	112
371	1	7481	2018	1	1	Befragung von schweizer Stimmberechtigten zur politischen Partizipation auf lokaler Ebene -2002	25021	RESEARCH	6	6	2	0	16	0	1	2018-04-30	4	2018	2018-04-01	1	286	113
371	1	7481	2018	1	2	Befragung von schweizer Stimmberechtigten zur politischen Partizipation auf lokaler Ebene -2002	22126	RESEARCH	2	6	2	0	3	1	0	2016-04-01	4	2016	2016-04-01	1	73	113
372	1	2342	2018	1	1
373	1	7233	2018	1	1	Nouveaux mouvements sociaux et espace public: base de donnÃ©es des articles codÃ©s - 20	22773	RESEARCH	2	6	2	1	1	1	0	2016-10-18	10	2016	2016-10-01	1	99	114
373	1	7233	2018	1	2	Nouveaux mouvements sociaux et espace public: base de donnÃ©es des articles codÃ©s - 20	23863	RESEARCH	1	3	2	1	1	1	0	2017-11-22	11	2017	2017-11-01	1	217	114
373	1	7233	2018	1	3	Nouveaux mouvements sociaux et espace public: base de donnÃ©es des articles codÃ©s - 20	27330	RESEARCH	5	6	2	1	1	1	0	2019-10-05	10	2019	2019-10-01	1	242	114
373	1	7233	2018	1	4	Nouveaux mouvements sociaux et espace public: base de donnÃ©es des articles codÃ©s - 20	25897	RESEARCH	2	6	2	0	8	1	0	2019-06-07	6	2019	2019-06-01	1	96	114
374	1	7621	2018	1	1	Les comportements et la mobilitÃ© en matiÃ¨re de loisirs et de vacances en Suisse - 19	25038	RESEARCH	2	6	2	0	2	1	0	2018-05-18	5	2018	2018-05-01	1	164	115
374	1	7621	2018	1	2	Les comportements et la mobilitÃ© en matiÃ¨re de loisirs et de vacances en Suisse - 19	24161	RESEARCH	2	6	2	1	1	1	0	2017-11-01	11	2017	2017-11-01	1	217	115
375	1	7658	2018	1	1	Der Ãœbergang in den Ruhestand - Wege, Einflussfaktoren und Konsequenzen - 200	26307	RESEARCH	2	6		1	1	0	1	2019-03-11	3	2019	2019-03-01	1	285	116
379	1	6841	2003	1	1	Votations fÃ©dÃ©rales: rÃ©sultats et prises de position des partis et des groupes d'intÃ©rÃªt - depuis	22101	RESEARCH	2	6	2	1	1	1	0	2016-03-21	3	2016	2016-03-01	1	86	117
379	2			1	2	Votations fÃ©dÃ©rales: rÃ©sultats et prises de position des partis et des groupes d'intÃ©rÃªt - depuis	26277	RESEARCH	2	6	2	1	1	1	0	2019-02-25	2	2019	2019-02-01	1	181	118
379	1	6841	2003	1	3	Votations fÃ©dÃ©rales: rÃ©sultats et prises de position des partis et des groupes d'intÃ©rÃªt - depuis	22246	RESEARCH	2	6	2	1	1	1	0	2016-05-02	5	2016	2016-05-01	1	107	117
379	2			1	4	Votations fÃ©dÃ©rales: rÃ©sultats et prises de position des partis et des groupes d'intÃ©rÃªt - depuis	24607	RESEARCH	2	6	2	1	1	1	0	2018-02-12	2	2018	2018-02-01	1	212	118
379	2			1	5	Votations fÃ©dÃ©rales: rÃ©sultats et prises de position des partis et des groupes d'intÃ©rÃªt - depuis	23450	RESEARCH	2	6	2	0	2	0	0	2017-04-10	4	2017	2017-04-01	1	230	118
379	2			1	6	Votations fÃ©dÃ©rales: rÃ©sultats et prises de position des partis et des groupes d'intÃ©rÃªt - depuis	19435	RESEARCH	1	2	1	1	1	0	1	2017-07-18	7	2017	2017-07-01	1	96	118
384	1	7453	2018	1	1
385	1	7453	2018	1	1
386	1	6501	2018	1	1	Soziale Partizipation und politisches Verhalten - 2000	25021	RESEARCH	6	6	2	0	15	0	1	2018-04-30	4	2018	2018-04-01	1	286	119
386	1	6501	2018	1	2	Soziale Partizipation und politisches Verhalten - 2000	24955	RESEARCH	2	6	2	0	2	0	0	2018-04-16	4	2018	2018-04-01	1	286	119
386	1	6501	2018	1	3	Soziale Partizipation und politisches Verhalten - 2000	22634	RESEARCH	1	2	2	0	13	0	0	2016-09-24	9	2016	2016-09-01	1	69	119
387	1	6705	2018	1	1	PISA ch - Messung der Kompetenzen und Befragung der SchÃ¼lerInnen in der Schweiz im 9. Schuljahr - 200	22134	RESEARCH	2	6	2	0	10	0	0	2016-04-06	4	2016	2016-04-01	1	73	120
387	1	6705	2018	1	2	PISA ch - Messung der Kompetenzen und Befragung der SchÃ¼lerInnen in der Schweiz im 9. Schuljahr - 200	21932	RESEARCH	1	2	1	0	5	1	0	2017-11-29	11	2017	2017-11-01	1	217	120
387	1	6705	2018	1	3	PISA ch - Messung der Kompetenzen und Befragung der SchÃ¼lerInnen in der Schweiz im 9. Schuljahr - 200	20281	RESEARCH	1	3	1	1	1	0	0	2017-04-27	4	2017	2017-04-01	1	230	120
387	1	6705	2018	1	4	PISA ch - Messung der Kompetenzen und Befragung der SchÃ¼lerInnen in der Schweiz im 9. Schuljahr - 200	24843	RESEARCH	5	6	2	0	11	0	0	2018-03-29	3	2018	2018-03-01	1	210	120
387	1	6705	2018	1	5	PISA ch - Messung der Kompetenzen und Befragung der SchÃ¼lerInnen in der Schweiz im 9. Schuljahr - 200	7533	RESEARCH	1	2	2	0	2	0	1	2019-07-15	7	2019	2019-07-01	1	93	120
387	1	6705	2018	1	6	PISA ch - Messung der Kompetenzen und Befragung der SchÃ¼lerInnen in der Schweiz im 9. Schuljahr - 200	22862	RESEARCH	2	6	2	0	6	0	0	2017-01-18	1	2017	2017-01-01	1	111	120
387	1	6705	2018	1	7	PISA ch - Messung der Kompetenzen und Befragung der SchÃ¼lerInnen in der Schweiz im 9. Schuljahr - 200	22695	RESEARCH	1	3	2	0	15	0	1	2016-09-28	9	2016	2016-09-01	1	69	120
387	1	6705	2018	1	8	PISA ch - Messung der Kompetenzen und Befragung der SchÃ¼lerInnen in der Schweiz im 9. Schuljahr - 200	23903	RESEARCH	1	3	2	0	10	0	1	2018-01-22	1	2018	2018-01-01	1	155	120
387	1	6705	2018	1	9	PISA ch - Messung der Kompetenzen und Befragung der SchÃ¼lerInnen in der Schweiz im 9. Schuljahr - 200	23672	RESEARCH	1	4	1	0	4	1	1	2018-09-25	9	2018	2018-09-01	1	107	120
387	1	6705	2018	1	10	PISA ch - Messung der Kompetenzen und Befragung der SchÃ¼lerInnen in der Schweiz im 9. Schuljahr - 200	22665	RESEARCH	1	4	2	0	5	0	0	2016-09-22	9	2016	2016-09-01	1	69	120
387	1	6705	2018	1	11	PISA ch - Messung der Kompetenzen und Befragung der SchÃ¼lerInnen in der Schweiz im 9. Schuljahr - 200	24946	RESEARCH	5	6	2	0	4	1	0	2018-05-03	5	2018	2018-05-01	1	164	120
387	1	6705	2018	1	12	PISA ch - Messung der Kompetenzen und Befragung der SchÃ¼lerInnen in der Schweiz im 9. Schuljahr - 200	22054	RESEARCH	1	4	2	0	5	0	0	2018-01-17	1	2018	2018-01-01	1	155	120
387	1	6705	2018	1	13	PISA ch - Messung der Kompetenzen und Befragung der SchÃ¼lerInnen in der Schweiz im 9. Schuljahr - 200	23903	RESEARCH	1	3	2	0	22	0	1	2019-11-28	11	2019	2019-11-01	1	192	120
387	1	6705	2018	1	14	PISA ch - Messung der Kompetenzen und Befragung der SchÃ¼lerInnen in der Schweiz im 9. Schuljahr - 200	22295	RESEARCH	2	6	2	0	3	0	0	2016-05-30	5	2016	2016-05-01	1	107	120
387	1	6705	2018	1	15	PISA ch - Messung der Kompetenzen und Befragung der SchÃ¼lerInnen in der Schweiz im 9. Schuljahr - 200	26925	RESEARCH	5	6	2	0	6	0	0	2019-08-05	8	2019	2019-08-01	1	89	120
388	1	6705	2018	1	1	PISA ch - Befragung der Schulen in der Schweiz mit SchÃ¼lerInnen im 9. Schuljahr - 200	22134	RESEARCH	2	6	2	0	13	1	0	2016-04-06	4	2016	2016-04-01	1	73	121
388	1	6705	2018	1	2	PISA ch - Befragung der Schulen in der Schweiz mit SchÃ¼lerInnen im 9. Schuljahr - 200	22295	RESEARCH	2	6	2	0	5	0	0	2016-05-30	5	2016	2016-05-01	1	107	121
388	1	6705	2018	1	3	PISA ch - Befragung der Schulen in der Schweiz mit SchÃ¼lerInnen im 9. Schuljahr - 200	23903	RESEARCH	1	3	1	0	4	0	1	2019-11-28	11	2019	2019-11-01	1	192	121
388	1	6705	2018	1	4	PISA ch - Befragung der Schulen in der Schweiz mit SchÃ¼lerInnen im 9. Schuljahr - 200	25814	RESEARCH	2	6	2	0	2	1	0	2018-11-13	11	2018	2018-11-01	1	193	121
388	1	6705	2018	1	5	PISA ch - Befragung der Schulen in der Schweiz mit SchÃ¼lerInnen im 9. Schuljahr - 200	20281	RESEARCH	1	3	1	0	5	1	0	2017-04-27	4	2017	2017-04-01	1	230	121
388	1	6705	2018	1	6	PISA ch - Befragung der Schulen in der Schweiz mit SchÃ¼lerInnen im 9. Schuljahr - 200	26925	RESEARCH	5	6	2	0	9	0	0	2019-08-05	8	2019	2019-08-01	1	89	121
388	1	6705	2018	1	7	PISA ch - Befragung der Schulen in der Schweiz mit SchÃ¼lerInnen im 9. Schuljahr - 200	23209	RESEARCH	6	6	2	0	3	1	0	2017-02-02	2	2017	2017-02-01	1	106	121
388	1	6705	2018	1	8	PISA ch - Befragung der Schulen in der Schweiz mit SchÃ¼lerInnen im 9. Schuljahr - 200	22695	RESEARCH	1	3	1	0	32	0	1	2016-11-08	11	2016	2016-11-01	1	124	121
388	1	6705	2018	1	9	PISA ch - Befragung der Schulen in der Schweiz mit SchÃ¼lerInnen im 9. Schuljahr - 200	22665	RESEARCH	1	4	2	0	6	0	0	2016-09-22	9	2016	2016-09-01	1	69	121
388	1	6705	2018	1	10	PISA ch - Befragung der Schulen in der Schweiz mit SchÃ¼lerInnen im 9. Schuljahr - 200	24843	RESEARCH	5	6	2	0	9	0	0	2018-03-29	3	2018	2018-03-01	1	210	121
388	1	6705	2018	1	11	PISA ch - Befragung der Schulen in der Schweiz mit SchÃ¼lerInnen im 9. Schuljahr - 200	23339	RESEARCH	6	6	2	0	2	1	0	2017-09-18	9	2017	2017-09-01	1	44	121
388	1	6705	2018	1	12	PISA ch - Befragung der Schulen in der Schweiz mit SchÃ¼lerInnen im 9. Schuljahr - 200	24946	RESEARCH	5	6	2	0	3	0	0	2018-05-03	5	2018	2018-05-01	1	164	121
389	1	6705	2018	1	1	PISA.ch - Messung der Kompetenzen und Befragung der SchÃ¼lerInnen der 9. Klasse - Zusatzstichprobe der franzÃ¶sischen Schweiz - 20	22295	RESEARCH	2	6	2	0	7	0	0	2016-05-30	5	2016	2016-05-01	1	107	122
389	1	6705	2018	1	2	PISA.ch - Messung der Kompetenzen und Befragung der SchÃ¼lerInnen der 9. Klasse - Zusatzstichprobe der franzÃ¶sischen Schweiz - 20	22695	RESEARCH	1	3	1	0	11	0	1	2016-11-08	11	2016	2016-11-01	1	124	122
389	1	6705	2018	1	3	PISA.ch - Messung der Kompetenzen und Befragung der SchÃ¼lerInnen der 9. Klasse - Zusatzstichprobe der franzÃ¶sischen Schweiz - 20	22134	RESEARCH	2	6	2	0	6	0	0	2016-04-06	4	2016	2016-04-01	1	73	122
389	1	6705	2018	1	4	PISA.ch - Messung der Kompetenzen und Befragung der SchÃ¼lerInnen der 9. Klasse - Zusatzstichprobe der franzÃ¶sischen Schweiz - 20	23672	RESEARCH	1	4	1	0	2	0	1	2018-09-25	9	2018	2018-09-01	1	107	122
390	1	6705	2018	1	1	PISA.ch - Messung der Kompetenzen und Befragung von 15JÃ¤hrigen in der Schweiz - 200	22134	RESEARCH	2	6	2	0	8	0	0	2016-04-06	4	2016	2016-04-01	1	73	123
390	1	6705	2018	1	2	PISA.ch - Messung der Kompetenzen und Befragung von 15JÃ¤hrigen in der Schweiz - 200	22722	RESEARCH	2	6	2	1	1	1	0	2016-10-06	10	2016	2016-10-01	1	99	123
390	1	6705	2018	1	3	PISA.ch - Messung der Kompetenzen und Befragung von 15JÃ¤hrigen in der Schweiz - 200	22695	RESEARCH	1	3	2	0	35	0	1	2016-09-29	9	2016	2016-09-01	1	69	123
390	1	6705	2018	1	4	PISA.ch - Messung der Kompetenzen und Befragung von 15JÃ¤hrigen in der Schweiz - 200	24843	RESEARCH	5	6	2	0	8	0	0	2018-09-30	9	2018	2018-09-01	1	107	123
390	1	6705	2018	1	5	PISA.ch - Messung der Kompetenzen und Befragung von 15JÃ¤hrigen in der Schweiz - 200	22862	RESEARCH	6	6	2	0	2	0	0	2019-03-13	3	2019	2019-03-01	1	285	123
390	1	6705	2018	1	6	PISA.ch - Messung der Kompetenzen und Befragung von 15JÃ¤hrigen in der Schweiz - 200	25814	RESEARCH	2	6	2	1	1	0	0	2018-11-14	11	2018	2018-11-01	1	193	123
390	1	6705	2018	1	7	PISA.ch - Messung der Kompetenzen und Befragung von 15JÃ¤hrigen in der Schweiz - 200	24843	RESEARCH	5	6	2	0	12	0	0	2018-03-29	3	2018	2018-03-01	1	210	123
390	1	6705	2018	1	8	PISA.ch - Messung der Kompetenzen und Befragung von 15JÃ¤hrigen in der Schweiz - 200	22665	RESEARCH	1	4	2	0	3	0	0	2016-09-26	9	2016	2016-09-01	1	69	123
390	1	6705	2018	1	9	PISA.ch - Messung der Kompetenzen und Befragung von 15JÃ¤hrigen in der Schweiz - 200	22295	RESEARCH	2	6	2	0	12	0	0	2016-05-30	5	2016	2016-05-01	1	107	123
391	1			1	1	European Social Survey, Switzerland - 2002	17397	RESEARCH	1	2	1	0	17	0	0	2018-04-09	4	2018	2018-04-01	1	286	124
391	1			1	2	European Social Survey, Switzerland - 2002	20537	RESEARCH	7	3	2	0	6	1	0	2016-08-02	8	2016	2016-08-01	1	68	124
391	4	7773	2003	1	3	European Social Survey, Switzerland - 2002	26925	RESEARCH	5	6	2	0	11	0	0	2019-08-07	8	2019	2019-08-01	1	89	127
391	4	7773	2003	1	4	European Social Survey, Switzerland - 2002	24253	RESEARCH	2	6	2	0	4	1	0	2019-08-28	8	2019	2019-08-01	1	89	127
391	4	7773	2003	1	5	European Social Survey, Switzerland - 2002	27297	RESEARCH	2	6	2	0	8	0	0	2019-10-03	10	2019	2019-10-01	1	242	127
391	1			1	6	European Social Survey, Switzerland - 2002	17397	RESEARCH	1	2	1	0	8	0	0	2017-03-29	3	2017	2017-03-01	1	194	124
391	2			1	7	European Social Survey, Switzerland - 2002	23226	RESEARCH	2	6	2	0	7	0	0	2017-02-03	2	2017	2017-02-01	1	106	125
391	3			1	8	European Social Survey, Switzerland - 2002	17934	RESEARCH	1	3	2	0	5	0	0	2017-06-30	6	2017	2017-06-01	1	103	126
391	1			1	9	European Social Survey, Switzerland - 2002	17397	RESEARCH	1	2	1	0	12	0	0	2016-04-11	4	2016	2016-04-01	1	73	124
391	3			1	10	European Social Survey, Switzerland - 2002	13455	RESEARCH	1	1	2	0	11	0	1	2017-10-19	10	2017	2017-10-01	1	190	126
392	1	7771	2019	1	1	Erhebung zur europÃ¤ischen Integration, allgemeine politische Fragen, Biotechnologie und Gentechnik, Familie und Geschlechterrollen - 200	24178	RESEARCH	5	6	2	0	4	0	0	2017-11-12	11	2017	2017-11-01	1	217	128
392	1	7771	2019	1	2	Erhebung zur europÃ¤ischen Integration, allgemeine politische Fragen, Biotechnologie und Gentechnik, Familie und Geschlechterrollen - 200	13455	RESEARCH	1	1	1	0	7	0	1	2017-11-09	11	2017	2017-11-01	1	217	128
392	1	7771	2019	1	3	Erhebung zur europÃ¤ischen Integration, allgemeine politische Fragen, Biotechnologie und Gentechnik, Familie und Geschlechterrollen - 200	22346	RESEARCH	1	3	2	0	118	0	1	2017-11-01	11	2017	2017-11-01	1	217	128
392	1	7771	2019	1	4	Erhebung zur europÃ¤ischen Integration, allgemeine politische Fragen, Biotechnologie und Gentechnik, Familie und Geschlechterrollen - 200	21788	RESEARCH	1	4	2	0	3	1	1	2016-03-02	3	2016	2016-03-01	1	86	128
392	1	7771	2019	1	5	Erhebung zur europÃ¤ischen Integration, allgemeine politische Fragen, Biotechnologie und Gentechnik, Familie und Geschlechterrollen - 200	21738	RESEARCH	1	2	2	1	1	0	0	2018-02-22	2	2018	2018-02-01	1	212	128
392	1	7771	2019	1	6	Erhebung zur europÃ¤ischen Integration, allgemeine politische Fragen, Biotechnologie und Gentechnik, Familie und Geschlechterrollen - 200	21539	RESEARCH	1	2	1	0	8	0	0	2018-03-27	3	2018	2018-03-01	1	210	128
392	1	7771	2019	1	7	Erhebung zur europÃ¤ischen Integration, allgemeine politische Fragen, Biotechnologie und Gentechnik, Familie und Geschlechterrollen - 200	22155	RESEARCH	2	6	2	0	16	0	0	2019-03-18	3	2019	2019-03-01	1	285	128
392	1	7771	2019	1	8	Erhebung zur europÃ¤ischen Integration, allgemeine politische Fragen, Biotechnologie und Gentechnik, Familie und Geschlechterrollen - 200	22460	RESEARCH	2	6	2	0	5	0	0	2016-08-04	8	2016	2016-08-01	1	68	128
393	1	2342	2018	1	1
395	1	1343	2018	1	1	EnquÃªte de victimisation, donnÃ©es suisses - 19	23553	RESEARCH	2	6	2	0	6	0	0	2017-04-11	4	2017	2017-04-01	1	230	129
396	1	1343	2018	1	1	EnquÃªte de victimisation, donnÃ©es suisses - 20	23553	RESEARCH	2	6	2	1	1	0	0	2017-04-11	4	2017	2017-04-01	1	230	130
398	1	7310	2018	1	1
401	1	2342	2018	1	1
402	1	6705	2018	1	1	PISA.ch - Befragung der Schulen mit SchÃ¼lerInnen im 9. Schuljahr - Zusatzstichprobe der franzÃ¶sischen Schweiz - 20	22695	RESEARCH	1	3	1	0	34	0	1	2016-11-08	11	2016	2016-11-01	1	124	133
402	1	6705	2018	1	2	PISA.ch - Befragung der Schulen mit SchÃ¼lerInnen im 9. Schuljahr - Zusatzstichprobe der franzÃ¶sischen Schweiz - 20	22134	RESEARCH	2	6	2	0	11	0	0	2016-04-06	4	2016	2016-04-01	1	73	133
402	1	6705	2018	1	3	PISA.ch - Befragung der Schulen mit SchÃ¼lerInnen im 9. Schuljahr - Zusatzstichprobe der franzÃ¶sischen Schweiz - 20	22295	RESEARCH	2	6	2	0	9	0	0	2016-05-30	5	2016	2016-05-01	1	107	133
402	1	6705	2018	1	4	PISA.ch - Befragung der Schulen mit SchÃ¼lerInnen im 9. Schuljahr - Zusatzstichprobe der franzÃ¶sischen Schweiz - 20	22054	RESEARCH	1	4	2	0	3	0	0	2018-01-16	1	2018	2018-01-01	1	155	133
403	1	7317	2018	2	1	Experteninterviews zur Praxis des Simulatoreneinsatzes - 2001	26718	RESEARCH	1	3	1	1	1	0	0	2019-05-29	5	2019	2019-05-01	1	197	134
403	1	7317	2018	2	2	Experteninterviews zur Praxis des Simulatoreneinsatzes - 2001	24826	RESEARCH	1	4	1	0	2	0	1	2018-04-18	4	2018	2018-04-01	1	286	134
404	1	7310	2018	1	1
405	1	7310	2018	1	1
407	1	7772	2019	1	1	Erhebung zur europÃ¤ischen Integration, allgemeine politische Fragen, nationale IdentitÃ¤t, Familie und Partnerschaft - 20	23529	RESEARCH	5	6	2	0	2	0	0	2017-04-04	4	2017	2017-04-01	1	230	135
407	1	7772	2019	1	2	Erhebung zur europÃ¤ischen Integration, allgemeine politische Fragen, nationale IdentitÃ¤t, Familie und Partnerschaft - 20	13455	RESEARCH	1	1	1	0	31	0	1	2017-11-09	11	2017	2017-11-01	1	217	135
407	1	7772	2019	1	3	Erhebung zur europÃ¤ischen Integration, allgemeine politische Fragen, nationale IdentitÃ¤t, Familie und Partnerschaft - 20	22156	RESEARCH	2	6	2	0	8	0	0	2016-04-13	4	2016	2016-04-01	1	73	135
407	1	7772	2019	1	4	Erhebung zur europÃ¤ischen Integration, allgemeine politische Fragen, nationale IdentitÃ¤t, Familie und Partnerschaft - 20	22460	RESEARCH	2	6	2	0	6	0	0	2016-08-04	8	2016	2016-08-01	1	68	135
407	1	7772	2019	1	5	Erhebung zur europÃ¤ischen Integration, allgemeine politische Fragen, nationale IdentitÃ¤t, Familie und Partnerschaft - 20	18043	RESEARCH	1	2	1	1	1	0	1	2016-08-17	8	2016	2016-08-01	1	68	135
407	1	7772	2019	1	6	Erhebung zur europÃ¤ischen Integration, allgemeine politische Fragen, nationale IdentitÃ¤t, Familie und Partnerschaft - 20	24296	RESEARCH	2	6	2	1	1	1	0	2018-04-24	4	2018	2018-04-01	1	286	135
407	1	7772	2019	1	7	Erhebung zur europÃ¤ischen Integration, allgemeine politische Fragen, nationale IdentitÃ¤t, Familie und Partnerschaft - 20	21738	RESEARCH	1	2	2	0	5	1	0	2018-02-22	2	2018	2018-02-01	1	212	135
407	1	7772	2019	1	8	Erhebung zur europÃ¤ischen Integration, allgemeine politische Fragen, nationale IdentitÃ¤t, Familie und Partnerschaft - 20	22309	RESEARCH	6	6	2	1	1	0	0	2016-05-30	5	2016	2016-05-01	1	107	135
407	1	7772	2019	1	9	Erhebung zur europÃ¤ischen Integration, allgemeine politische Fragen, nationale IdentitÃ¤t, Familie und Partnerschaft - 20	22346	RESEARCH	1	3	2	0	32	0	1	2017-11-01	11	2017	2017-11-01	1	217	135
407	1	7772	2019	1	10	Erhebung zur europÃ¤ischen Integration, allgemeine politische Fragen, nationale IdentitÃ¤t, Familie und Partnerschaft - 20	22155	RESEARCH	2	6	2	1	1	0	0	2019-03-18	3	2019	2019-03-01	1	285	135
407	1	7772	2019	1	11	Erhebung zur europÃ¤ischen Integration, allgemeine politische Fragen, nationale IdentitÃ¤t, Familie und Partnerschaft - 20	23570	RESEARCH	5	6	2	1	1	1	0	2017-04-21	4	2017	2017-04-01	1	230	135
408	1	6969	2018	1	1
409	1	7898	2018	1	1	Actes lÃ©gislatifs votÃ©s par l'AssemblÃ©e fÃ©dÃ©rale au cours de la lÃ©gislature 199	24153	RESEARCH	2	6	2	1	1	0	0	2019-11-15	11	2019	2019-11-01	1	192	136
410	1	7918	2019	1	1	Befragung der WÃ¤hlerinnen und WÃ¤hler nach den Wahlen - 20	16226	TEACHING	3	5		0	30	1	1	2016-08-10	8	2016	2016-08-01	1	68	137
410	1	7918	2019	1	2	Befragung der WÃ¤hlerinnen und WÃ¤hler nach den Wahlen - 20	23624	RESEARCH	2	6	1	0	13	0	0	2019-09-13	9	2019	2019-09-01	1	230	137
410	1	7918	2019	1	3	Befragung der WÃ¤hlerinnen und WÃ¤hler nach den Wahlen - 20	22196	RESEARCH	5	6	2	1	1	0	0	2016-04-20	4	2016	2016-04-01	1	73	137
410	1	7918	2019	1	4	Befragung der WÃ¤hlerinnen und WÃ¤hler nach den Wahlen - 20	25933	RESEARCH	2	6		0	5	1	0	2019-03-28	3	2019	2019-03-01	1	285	137
410	1	7918	2019	1	5	Befragung der WÃ¤hlerinnen und WÃ¤hler nach den Wahlen - 20	22914	RESEARCH	6	6	1	0	2	0	0	2017-06-30	6	2017	2017-06-01	1	103	137
410	1	7918	2019	1	6	Befragung der WÃ¤hlerinnen und WÃ¤hler nach den Wahlen - 20	23655	RESEARCH	2	6	2	0	6	1	0	2018-03-09	3	2018	2018-03-01	1	210	137
410	1	7918	2019	1	7	Befragung der WÃ¤hlerinnen und WÃ¤hler nach den Wahlen - 20	22435	RESEARCH	2	6	2	0	2	0	1	2016-07-07	7	2016	2016-07-01	1	40	137
410	1	7918	2019	1	8	Befragung der WÃ¤hlerinnen und WÃ¤hler nach den Wahlen - 20	22685	RESEARCH	2	6	2	0	3	0	0	2016-12-09	12	2016	2016-12-01	1	127	137
410	1	7918	2019	1	9	Befragung der WÃ¤hlerinnen und WÃ¤hler nach den Wahlen - 20	24796	RESEARCH	2	6	2	0	2	0	0	2018-03-07	3	2018	2018-03-01	1	210	137
410	1	7918	2019	1	10	Befragung der WÃ¤hlerinnen und WÃ¤hler nach den Wahlen - 20	24175	RESEARCH	5	6	2	0	2	0	0	2017-12-13	12	2017	2017-12-01	1	122	137
410	1	7918	2019	1	11	Befragung der WÃ¤hlerinnen und WÃ¤hler nach den Wahlen - 20	22043	RESEARCH	6	6	2	0	2	0	1	2017-05-19	5	2017	2017-05-01	1	121	137
410	1	7918	2019	1	12	Befragung der WÃ¤hlerinnen und WÃ¤hler nach den Wahlen - 20	22396	RESEARCH	2	6		0	3	1	0	2016-12-18	12	2016	2016-12-01	1	127	137
410	1	7918	2019	1	13	Befragung der WÃ¤hlerinnen und WÃ¤hler nach den Wahlen - 20	24174	RESEARCH	5	6	2	0	9	0	0	2018-03-22	3	2018	2018-03-01	1	210	137
410	1	7918	2019	1	14	Befragung der WÃ¤hlerinnen und WÃ¤hler nach den Wahlen - 20	25921	RESEARCH	2	6		0	9	0	0	2019-06-05	6	2019	2019-06-01	1	96	137
410	1	7918	2019	1	15	Befragung der WÃ¤hlerinnen und WÃ¤hler nach den Wahlen - 20	25711	RESEARCH	1	1	1	0	2	1	1	2020-01-06	1	2020	2020-01-01	1	157	137
410	1	7918	2019	1	16	Befragung der WÃ¤hlerinnen und WÃ¤hler nach den Wahlen - 20	24553	RESEARCH	2	6	2	0	6	1	0	2018-02-10	2	2018	2018-02-01	1	212	137
410	1	7918	2019	1	17	Befragung der WÃ¤hlerinnen und WÃ¤hler nach den Wahlen - 20	24727	RESEARCH	2	6	2	0	3	0	0	2018-08-06	8	2018	2018-08-01	1	85	137
410	1	7918	2019	1	18	Befragung der WÃ¤hlerinnen und WÃ¤hler nach den Wahlen - 20	16524	RESEARCH	2	6	1	0	3	0	1	2016-04-12	4	2016	2016-04-01	1	73	137
410	1	7918	2019	1	19	Befragung der WÃ¤hlerinnen und WÃ¤hler nach den Wahlen - 20	24835	RESEARCH	5	6	2	0	6	1	0	2018-03-21	3	2018	2018-03-01	1	210	137
410	1	7918	2019	1	20	Befragung der WÃ¤hlerinnen und WÃ¤hler nach den Wahlen - 20	23958	RESEARCH	5	6	2	1	1	0	0	2018-02-06	2	2018	2018-02-01	1	212	137
410	1	7918	2019	1	21	Befragung der WÃ¤hlerinnen und WÃ¤hler nach den Wahlen - 20	14459	RESEARCH	2	6	2	0	24	1	1	2018-05-23	5	2018	2018-05-01	1	164	137
410	1	7918	2019	1	22	Befragung der WÃ¤hlerinnen und WÃ¤hler nach den Wahlen - 20	22004	RESEARCH	1	2	1	0	13	0	1	2016-03-31	3	2016	2016-03-01	1	86	137
410	1	7918	2019	1	23	Befragung der WÃ¤hlerinnen und WÃ¤hler nach den Wahlen - 20	22147	RESEARCH	2	6	2	1	1	0	0	2016-05-23	5	2016	2016-05-01	1	107	137
410	1	7918	2019	1	24	Befragung der WÃ¤hlerinnen und WÃ¤hler nach den Wahlen - 20	24346	RESEARCH	2	6	2	0	10	0	0	2018-01-30	1	2018	2018-01-01	1	155	137
410	1	7918	2019	1	25	Befragung der WÃ¤hlerinnen und WÃ¤hler nach den Wahlen - 20	25737	RESEARCH	6	6	2	1	1	0	0	2018-11-02	11	2018	2018-11-01	1	193	137
410	1	7918	2019	1	26	Befragung der WÃ¤hlerinnen und WÃ¤hler nach den Wahlen - 20	26268	RESEARCH	1	3	2	0	2	0	0	2019-02-22	2	2019	2019-02-01	1	181	137
410	1	7918	2019	1	27	Befragung der WÃ¤hlerinnen und WÃ¤hler nach den Wahlen - 20	25021	RESEARCH	1	3	2	0	18	0	1	2019-10-09	10	2019	2019-10-01	1	242	137
410	1	7918	2019	1	28	Befragung der WÃ¤hlerinnen und WÃ¤hler nach den Wahlen - 20	22462	RESEARCH	1	2	1	0	2	1	1	2016-08-04	8	2016	2016-08-01	1	68	137
410	1	7918	2019	1	29	Befragung der WÃ¤hlerinnen und WÃ¤hler nach den Wahlen - 20	24380	RESEARCH	2	6	2	1	1	1	0	2017-12-16	12	2017	2017-12-01	1	122	137
410	1	7918	2019	1	30	Befragung der WÃ¤hlerinnen und WÃ¤hler nach den Wahlen - 20	9939	RESEARCH	1	4	2	0	3	0	0	2019-09-02	9	2019	2019-09-01	1	230	137
410	1	7918	2019	1	31	Befragung der WÃ¤hlerinnen und WÃ¤hler nach den Wahlen - 20	27258	RESEARCH	1	3	2	0	11	0	0	2019-12-16	12	2019	2019-12-01	1	140	137
411	1	7918	2018	1	1	Schriftliche Zusatzbefragung: vergleichende Untersuchung von Wahlsystemen (Comparative Study of Electoral Systems - CSES) - 2003	22147	RESEARCH	2	6	2	0	2	0	0	2016-05-23	5	2016	2016-05-01	1	107	138
411	1	7918	2018	1	2	Schriftliche Zusatzbefragung: vergleichende Untersuchung von Wahlsystemen (Comparative Study of Electoral Systems - CSES) - 2003	22043	RESEARCH	6	6	2	0	7	0	1	2017-05-19	5	2017	2017-05-01	1	121	138
411	1	7918	2018	1	3	Schriftliche Zusatzbefragung: vergleichende Untersuchung von Wahlsystemen (Comparative Study of Electoral Systems - CSES) - 2003	16226	TEACHING	3	5		0	2	0	1	2016-08-10	8	2016	2016-08-01	1	68	138
411	1	7918	2018	1	4	Schriftliche Zusatzbefragung: vergleichende Untersuchung von Wahlsystemen (Comparative Study of Electoral Systems - CSES) - 2003	27258	RESEARCH	1	3	2	0	17	0	0	2019-12-16	12	2019	2019-12-01	1	140	138
411	1	7918	2018	1	5	Schriftliche Zusatzbefragung: vergleichende Untersuchung von Wahlsystemen (Comparative Study of Electoral Systems - CSES) - 2003	22634	RESEARCH	1	2	2	0	3	0	0	2016-09-23	9	2016	2016-09-01	1	69	138
412	1	7918	2019	1	1	EidgenÃ¶ssische Wahlen 1999 und 2003: Panelbefragun	22043	RESEARCH	6	6	2	0	15	0	1	2017-05-19	5	2017	2017-05-01	1	121	139
412	1	7918	2019	1	2	EidgenÃ¶ssische Wahlen 1999 und 2003: Panelbefragun	22634	RESEARCH	1	2	2	0	4	0	0	2016-09-23	9	2016	2016-09-01	1	69	139
412	1	7918	2019	1	3	EidgenÃ¶ssische Wahlen 1999 und 2003: Panelbefragun	16226	TEACHING	3	5		0	9	0	1	2016-08-10	8	2016	2016-08-01	1	68	139
412	1	7918	2019	1	4	EidgenÃ¶ssische Wahlen 1999 und 2003: Panelbefragun	26268	RESEARCH	1	3	2	1	1	0	0	2019-03-01	3	2019	2019-03-01	1	285	139
412	1	7918	2019	1	5	EidgenÃ¶ssische Wahlen 1999 und 2003: Panelbefragun	24889	RESEARCH	2	6	2	1	1	1	0	2018-05-06	5	2018	2018-05-01	1	164	139
412	1	7918	2019	1	6	EidgenÃ¶ssische Wahlen 1999 und 2003: Panelbefragun	24770	RESEARCH	2	6	2	0	2	1	0	2018-03-12	3	2018	2018-03-01	1	210	139
412	1	7918	2019	1	7	EidgenÃ¶ssische Wahlen 1999 und 2003: Panelbefragun	23624	RESEARCH	2	6	1	0	10	0	0	2019-09-13	9	2019	2019-09-01	1	230	139
412	1	7918	2019	1	8	EidgenÃ¶ssische Wahlen 1999 und 2003: Panelbefragun	27258	RESEARCH	1	3	2	0	2	0	0	2019-12-16	12	2019	2019-12-01	1	140	139
412	1	7918	2019	1	9	EidgenÃ¶ssische Wahlen 1999 und 2003: Panelbefragun	25711	RESEARCH	1	2	1	1	1	0	1	2019-09-17	9	2019	2019-09-01	1	230	139
412	1	7918	2019	1	10	EidgenÃ¶ssische Wahlen 1999 und 2003: Panelbefragun	24174	RESEARCH	5	6	2	0	4	0	0	2018-03-22	3	2018	2018-03-01	1	210	139
412	1	7918	2019	1	11	EidgenÃ¶ssische Wahlen 1999 und 2003: Panelbefragun	24346	RESEARCH	2	6	2	0	11	1	0	2018-01-30	1	2018	2018-01-01	1	155	139
413	1	7918	2018	1	1	Die eidgenÃ¶ssischen Wahlen 2003 in den Medie	24346	RESEARCH	2	6	2	1	1	0	0	2018-01-30	1	2018	2018-01-01	1	155	140
413	1	7918	2018	1	2	Die eidgenÃ¶ssischen Wahlen 2003 in den Medie	24174	RESEARCH	5	6	2	0	5	0	0	2018-03-22	3	2018	2018-03-01	1	210	140
413	1	7918	2018	1	3	Die eidgenÃ¶ssischen Wahlen 2003 in den Medie	16226	TEACHING	3	5		0	7	0	1	2016-08-10	8	2016	2016-08-01	1	68	140
413	1	7918	2018	1	4	Die eidgenÃ¶ssischen Wahlen 2003 in den Medie	27258	RESEARCH	1	3	2	0	15	0	0	2019-12-16	12	2019	2019-12-01	1	140	140
413	1	7918	2018	1	5	Die eidgenÃ¶ssischen Wahlen 2003 in den Medie	22043	RESEARCH	6	6	2	0	20	1	1	2017-05-19	5	2017	2017-05-01	1	121	140
414	1	7553	2018	1	1	PrekÃ¤re Lebenslagen. Subjektive Bewertungen und Handlungsstrategien in Haushalten mit knappen finanziellen Ressourcen - 200	23337	RESEARCH	2	6	2	1	1	0	0	2017-02-24	2	2017	2017-02-01	1	106	141
414	1	7553	2018	1	2	PrekÃ¤re Lebenslagen. Subjektive Bewertungen und Handlungsstrategien in Haushalten mit knappen finanziellen Ressourcen - 200	23653	RESEARCH	2	6	2	1	1	0	0	2017-09-04	9	2017	2017-09-01	1	44	141
414	1	7553	2018	1	3	PrekÃ¤re Lebenslagen. Subjektive Bewertungen und Handlungsstrategien in Haushalten mit knappen finanziellen Ressourcen - 200	23964	RESEARCH	2	6	2	0	2	0	0	2017-10-04	10	2017	2017-10-01	1	190	141
414	1	7553	2018	1	4	PrekÃ¤re Lebenslagen. Subjektive Bewertungen und Handlungsstrategien in Haushalten mit knappen finanziellen Ressourcen - 200	23653	RESEARCH	2	6		0	2	1	0	2018-09-02	9	2018	2018-09-01	1	107	141
414	1	7553	2018	1	5	PrekÃ¤re Lebenslagen. Subjektive Bewertungen und Handlungsstrategien in Haushalten mit knappen finanziellen Ressourcen - 200	22129	RESEARCH	2	6	2	1	1	1	0	2016-04-02	4	2016	2016-04-01	1	73	141
414	1	7553	2018	1	6	PrekÃ¤re Lebenslagen. Subjektive Bewertungen und Handlungsstrategien in Haushalten mit knappen finanziellen Ressourcen - 200	23389	RESEARCH	2	6		0	2	1	0	2017-03-14	3	2017	2017-03-01	1	194	141
416	1	7611	2018	1	1	Befragung von Betrieben im primÃ¤ren Arbeitsmarkt zur Integration von Behinderten - 200	25338	TEACHING	3	5		0	2	0	0	2018-08-20	8	2018	2018-08-01	1	85	142
417	1	7611	2018	1	1
418	1	6501	2018	1	1	Influence du contexte institutionnel sur la vie associative - 2000	22634	RESEARCH	1	2	2	0	10	0	0	2016-09-24	9	2016	2016-09-01	1	69	143
419	1	6501	2018	1	1	L'engagement individuel dans la sociÃ©tÃ© civile - 20	22634	RESEARCH	1	2	2	0	11	0	0	2016-09-24	9	2016	2016-09-01	1	69	144
420	1	6969	2018	1	1	Evolution de la motivation des apprentis lors de la 1Ã¨re annÃ©e de formation 2001 - 20	24316	RESEARCH	2	6	2	0	6	0	0	2017-12-06	12	2017	2017-12-01	1	122	145
421	1	6969	2018	1	1	Motivation des Ã©lÃ¨ves frÃ©quentant la filiÃ¨re maturitÃ© professionnelle post-apprentissage	25830	RESEARCH	2	6		0	2	0	0	2019-01-05	1	2019	2019-01-01	1	210	146
423	1	7317	2018	1	1
424	1	7902	2019	1	1	Meinungsbild zur Sicherheits und Verteidigungspolitik der Schweiz - 2003	22346	RESEARCH	1	3	2	0	36	0	1	2017-11-01	11	2017	2017-11-01	1	217	147
424	1	7902	2019	1	2	Meinungsbild zur Sicherheits und Verteidigungspolitik der Schweiz - 2003	22427	RESEARCH	2	6	2	0	3	0	0	2018-05-12	5	2018	2018-05-01	1	164	147
424	1	7902	2019	1	3	Meinungsbild zur Sicherheits und Verteidigungspolitik der Schweiz - 2003	22427	RESEARCH	2	6	2	0	28	0	0	2017-10-29	10	2017	2017-10-01	1	190	147
427	1	4753	2018	1	1	IntÃ©gration en Suisse des jeunes adultes issus de la migration espagnole et italienne: groupe tÃ©moin de jeunes adultes suisses - 19	27511	RESEARCH	2	6	2	1	1	0	0	2019-11-05	11	2019	2019-11-01	1	192	148
427	1	4753	2018	1	2	IntÃ©gration en Suisse des jeunes adultes issus de la migration espagnole et italienne: groupe tÃ©moin de jeunes adultes suisses - 19	23968	RESEARCH	2	6	2	0	2	0	0	2017-12-20	12	2017	2017-12-01	1	122	148
427	1	4753	2018	1	3	IntÃ©gration en Suisse des jeunes adultes issus de la migration espagnole et italienne: groupe tÃ©moin de jeunes adultes suisses - 19	23955	RESEARCH	2	6	2	1	1	1	0	2017-10-10	10	2017	2017-10-01	1	190	148
429	1	7185	2018	1	1	EnquÃªte Ã Berne, Lausanne, NeuchÃ¢tel et St-Gall sur la lÃ©gitimitÃ© populaire de l'Etat social -	23964	RESEARCH	2	6	2	0	3	1	0	2017-10-04	10	2017	2017-10-01	1	190	149
429	1	7185	2018	1	2	EnquÃªte Ã Berne, Lausanne, NeuchÃ¢tel et St-Gall sur la lÃ©gitimitÃ© populaire de l'Etat social -	22388	RESEARCH	2	6	2	0	4	1	0	2018-10-03	10	2018	2018-10-01	1	196	149
430	1	8024	2019	1	1	Meinungsbild zur Sicherheits und Verteidigungspolitik der Schweiz - 2004	22346	RESEARCH	1	3	2	0	48	0	1	2017-11-01	11	2017	2017-11-01	1	217	151
430	1	8024	2019	1	2	Meinungsbild zur Sicherheits und Verteidigungspolitik der Schweiz - 2004	24046	RESEARCH	2	6	2	1	1	0	0	2018-01-09	1	2018	2018-01-01	1	155	151
430	1	8024	2019	1	3	Meinungsbild zur Sicherheits und Verteidigungspolitik der Schweiz - 2004	23141	RESEARCH	6	6	2	0	6	0	1	2018-11-07	11	2018	2018-11-01	1	193	151
430	1	8024	2019	1	4	Meinungsbild zur Sicherheits und Verteidigungspolitik der Schweiz - 2004	24046	RESEARCH	2	6	2	0	5	0	0	2017-12-14	12	2017	2017-12-01	1	122	151
430	1	8024	2019	1	5	Meinungsbild zur Sicherheits und Verteidigungspolitik der Schweiz - 2004	22386	RESEARCH	6	6	2	0	11	0	0	2019-04-26	4	2019	2019-04-01	1	206	151
430	1	8024	2019	1	6	Meinungsbild zur Sicherheits und Verteidigungspolitik der Schweiz - 2004	22386	RESEARCH	6	6	2	0	7	0	0	2019-01-07	1	2019	2019-01-01	1	210	151
430	1	8024	2019	1	7	Meinungsbild zur Sicherheits und Verteidigungspolitik der Schweiz - 2004	23141	RESEARCH	6	6	2	1	1	0	1	2019-04-12	4	2019	2019-04-01	1	206	151
430	1	8024	2019	1	8	Meinungsbild zur Sicherheits und Verteidigungspolitik der Schweiz - 2004	24111	RESEARCH	1	4	2	0	5	0	1	2019-06-06	6	2019	2019-06-01	1	96	151
430	1	8024	2019	1	9	Meinungsbild zur Sicherheits und Verteidigungspolitik der Schweiz - 2004	22427	RESEARCH	2	6	2	0	23	0	0	2017-11-09	11	2017	2017-11-01	1	217	151
431	1	6934	2018	1	1
432	1	6934	2018	1	1
433	1	8024	2018	1	1	Zweitbefragung in der deutschen und franzÃ¶sischen Schweiz zur Sicherheits- und Verteidigungspolitik nach dem Terroranschlag in Madrid - 200	22346	RESEARCH	1	3	2	0	74	0	1	2017-11-01	11	2017	2017-11-01	1	217	152
433	1	8024	2018	1	2	Zweitbefragung in der deutschen und franzÃ¶sischen Schweiz zur Sicherheits- und Verteidigungspolitik nach dem Terroranschlag in Madrid - 200	23141	RESEARCH	6	6	2	0	2	0	1	2018-11-07	11	2018	2018-11-01	1	193	152
433	1	8024	2018	1	3	Zweitbefragung in der deutschen und franzÃ¶sischen Schweiz zur Sicherheits- und Verteidigungspolitik nach dem Terroranschlag in Madrid - 200	24046	RESEARCH	2	6	2	0	3	0	0	2018-01-09	1	2018	2018-01-01	1	155	152
433	1	8024	2018	1	4	Zweitbefragung in der deutschen und franzÃ¶sischen Schweiz zur Sicherheits- und Verteidigungspolitik nach dem Terroranschlag in Madrid - 200	22427	RESEARCH	2	6	2	0	13	0	0	2017-11-09	11	2017	2017-11-01	1	217	152
434	1	7902	2018	1	1	ErgÃ¤nzende Kurzbefragung zur Sicherheits und Verteidigungspolitik der Schweiz nach der Eskalation im Irak - 200	22427	RESEARCH	2	6	2	0	18	0	0	2018-01-16	1	2018	2018-01-01	1	155	153
434	1	7902	2018	1	2	ErgÃ¤nzende Kurzbefragung zur Sicherheits und Verteidigungspolitik der Schweiz nach der Eskalation im Irak - 200	22346	RESEARCH	1	3	2	0	34	0	1	2017-11-01	11	2017	2017-11-01	1	217	153
434	1	7902	2018	1	3	ErgÃ¤nzende Kurzbefragung zur Sicherheits und Verteidigungspolitik der Schweiz nach der Eskalation im Irak - 200	22427	RESEARCH	2	6	2	0	4	0	0	2017-12-13	12	2017	2017-12-01	1	122	153
435	1	6618	2018	2	1	DialektloyalitÃ¤t und Dialektwechsel von Oberwalliser BinnenmigrantInnen in der Agglomeration Bern - 199	21556	RESEARCH	2	6	2	1	1	1	0	2017-01-12	1	2017	2017-01-01	1	111	154
435	1	6618	2018	2	2	DialektloyalitÃ¤t und Dialektwechsel von Oberwalliser BinnenmigrantInnen in der Agglomeration Bern - 199	27214	TEACHING	2	6		0	7	1	0	2019-11-04	11	2019	2019-11-01	1	192	154
436	1	8082	2018	1	1	EnquÃªte sur la violence contre les femmes en Suisse - 200	22932	RESEARCH	1	3	1	1	1	1	0	2016-11-17	11	2016	2016-11-01	1	124	155
436	1	8082	2018	1	2	EnquÃªte sur la violence contre les femmes en Suisse - 200	22426	RESEARCH	2	6		1	1	1	0	2018-02-22	2	2018	2018-02-01	1	212	155
436	1	8082	2018	1	3	EnquÃªte sur la violence contre les femmes en Suisse - 200	22916	RESEARCH	2	6	2	0	2	1	0	2017-03-09	3	2017	2017-03-01	1	194	155
436	1	8082	2018	1	4	EnquÃªte sur la violence contre les femmes en Suisse - 200	21967	RESEARCH	2	6		1	1	1	0	2016-05-01	5	2016	2016-05-01	1	107	155
436	1	8082	2018	1	5	EnquÃªte sur la violence contre les femmes en Suisse - 200	22896	RESEARCH	2	6	2	0	2	1	0	2016-11-10	11	2016	2016-11-01	1	124	155
438	1	7240	2018	1	1
439	1	6332	2018	1	1	Befragungen zum Wissensstand und zu den Haltungen der schweizerischen BevÃ¶lkerung gegenÃ¼ber der Gentechnologie - 19	18012	RESEARCH	1	2	2	0	2	1	0	2016-11-03	11	2016	2016-11-01	1	124	156
439	1	6332	2018	1	2	Befragungen zum Wissensstand und zu den Haltungen der schweizerischen BevÃ¶lkerung gegenÃ¼ber der Gentechnologie - 19	23257	RESEARCH	2	6	2	0	5	0	0	2017-03-31	3	2017	2017-03-01	1	194	156
441	1	558	2018	1	1	Comportement des Ã©coliers suisses en matiÃ¨re de santÃ© - 2	11716	RESEARCH	1	1	2	0	2	0	0	2016-10-27	10	2016	2016-10-01	1	99	158
443	1	7264	2018	1	1
444	1	7146	2018	1	1	Befragung von Mitarbeitenden in Firmen mit Arbeitsflexibilisierung - 2000	25614	RESEARCH	2	6	2	0	3	0	0	2018-10-22	10	2018	2018-10-01	1	196	159
444	1	7146	2018	1	2	Befragung von Mitarbeitenden in Firmen mit Arbeitsflexibilisierung - 2000	22155	RESEARCH	2	6	2	0	11	0	0	2019-03-18	3	2019	2019-03-01	1	285	159
444	1	7146	2018	1	3	Befragung von Mitarbeitenden in Firmen mit Arbeitsflexibilisierung - 2000	22810	RESEARCH	1	2	2	0	6	0	0	2016-10-19	10	2016	2016-10-01	1	99	159
444	1	7146	2018	1	4	Befragung von Mitarbeitenden in Firmen mit Arbeitsflexibilisierung - 2000	27369	TEACHING	2	6		0	4	1	0	2019-12-01	12	2019	2019-12-01	1	140	159
446	1	6506	2018	1	1	Gemeinderesultate der eidgenÃ¶ssischen Volksabstimmungen im Zeitraum von 1945 bis 198	22759	RESEARCH	1	2	2	1	1	0	1	2019-10-23	10	2019	2019-10-01	1	242	160
446	1	6506	2018	1	2	Gemeinderesultate der eidgenÃ¶ssischen Volksabstimmungen im Zeitraum von 1945 bis 198	23401	RESEARCH	1	3	2	1	1	1	0	2017-03-09	3	2017	2017-03-01	1	194	160
447	1	7704	2018	1	1
449	1	8294	2018	1	1
454	1	8294	2018	1	1
455	1	7704	2018	1	1
456	1	613	2018	1	1
457	1	8296	2019	1	1	Meinungsbild zur Sicherheits- und Verteidigungspolitik der Schweiz - 2005	22346	RESEARCH	1	3	2	0	91	0	1	2017-11-01	11	2017	2017-11-01	1	217	161
457	1	8296	2019	1	2	Meinungsbild zur Sicherheits- und Verteidigungspolitik der Schweiz - 2005	24046	RESEARCH	2	6	2	0	4	0	0	2018-01-09	1	2018	2018-01-01	1	155	161
457	1	8296	2019	1	3	Meinungsbild zur Sicherheits- und Verteidigungspolitik der Schweiz - 2005	22427	RESEARCH	2	6	2	0	11	0	0	2018-01-16	1	2018	2018-01-01	1	155	161
458	1	8297	2018	1	1	GedÃ¤chtnisleistungen von Studierenden in AbhÃ¤ngigkeit des Behaltensintervalls und der SpezifitÃ¤t der vorgÃ¤ngigen Instruktion -	24183	RESEARCH	2	6	2	1	1	0	0	2018-05-17	5	2018	2018-05-01	1	164	162
459	1	8298	2018	1	1
460	1	8298	2018	1	1
461	1	8298	2018	1	1	Rolle der privat praktizierenden Ã„rztInnen in der HIV/Aids-Epidemie - 200	26731	TEACHING	3	5		1	1	1	0	2019-06-07	6	2019	2019-06-01	1	96	163
462	1			1	1	MOSAiCH: Erhebung zu allgemeinen politischen Fragen, sozialen Netzwerken, zur BÃ¼rgerschaft und Arbeit - 200	22301	RESEARCH	1	3	2	0	2	0	0	2016-05-20	5	2016	2016-05-01	1	107	164
462	2			1	2	MOSAiCH: Erhebung zu allgemeinen politischen Fragen, sozialen Netzwerken, zur BÃ¼rgerschaft und Arbeit - 200	21539	RESEARCH	1	2	1	0	15	1	0	2018-03-27	3	2018	2018-03-01	1	210	165
462	1			1	3	MOSAiCH: Erhebung zu allgemeinen politischen Fragen, sozialen Netzwerken, zur BÃ¼rgerschaft und Arbeit - 200	20477	RESEARCH	1	3	2	1	1	1	0	2016-07-12	7	2016	2016-07-01	1	40	164
462	3			1	4	MOSAiCH: Erhebung zu allgemeinen politischen Fragen, sozialen Netzwerken, zur BÃ¼rgerschaft und Arbeit - 200	27722	RESEARCH	1	2	1	0	3	0	0	2019-12-12	12	2019	2019-12-01	1	140	166
462	2			1	5	MOSAiCH: Erhebung zu allgemeinen politischen Fragen, sozialen Netzwerken, zur BÃ¼rgerschaft und Arbeit - 200	21441	RESEARCH	1	3	1	0	4	0	0	2018-06-01	6	2018	2018-06-01	1	75	165
462	3			1	6	MOSAiCH: Erhebung zu allgemeinen politischen Fragen, sozialen Netzwerken, zur BÃ¼rgerschaft und Arbeit - 200	26496	RESEARCH	1	3	1	0	8	1	1	2019-04-17	4	2019	2019-04-01	1	206	166
462	2			1	7	MOSAiCH: Erhebung zu allgemeinen politischen Fragen, sozialen Netzwerken, zur BÃ¼rgerschaft und Arbeit - 200	6198	RESEARCH	1	1	2	0	2	0	0	2018-05-31	5	2018	2018-05-01	1	164	165
462	1			1	8	MOSAiCH: Erhebung zu allgemeinen politischen Fragen, sozialen Netzwerken, zur BÃ¼rgerschaft und Arbeit - 200	2193	RESEARCH	1	1	2	0	2	0	0	2018-09-02	9	2018	2018-09-01	1	107	164
462	1			1	9	MOSAiCH: Erhebung zu allgemeinen politischen Fragen, sozialen Netzwerken, zur BÃ¼rgerschaft und Arbeit - 200	2193	RESEARCH	1	1	2	0	3	0	0	2016-09-12	9	2016	2016-09-01	1	69	164
462	2			1	10	MOSAiCH: Erhebung zu allgemeinen politischen Fragen, sozialen Netzwerken, zur BÃ¼rgerschaft und Arbeit - 200	13455	RESEARCH	1	1	2	0	5	0	1	2017-10-30	10	2017	2017-10-01	1	190	165
462	1			1	11	MOSAiCH: Erhebung zu allgemeinen politischen Fragen, sozialen Netzwerken, zur BÃ¼rgerschaft und Arbeit - 200	22059	RESEARCH	2	6	2	0	2	0	1	2016-03-21	3	2016	2016-03-01	1	86	164
462	1			1	12	MOSAiCH: Erhebung zu allgemeinen politischen Fragen, sozialen Netzwerken, zur BÃ¼rgerschaft und Arbeit - 200	22460	RESEARCH	2	6	2	0	3	0	0	2016-08-04	8	2016	2016-08-01	1	68	164
462	4	8343	2005	1	13
462	1			1	14	MOSAiCH: Erhebung zu allgemeinen politischen Fragen, sozialen Netzwerken, zur BÃ¼rgerschaft und Arbeit - 200	21968	RESEARCH	2	6	2	1	1	1	0	2016-04-07	4	2016	2016-04-01	1	73	164
463	1	8411	2018	1	1	GAYSURVEY: EnquÃªte nationale sur les comportements et les attitudes face au VIH/sida des hommes ayant des relations sexuelles avec d'autres hommes: 1992 - 1994 - 1997 - 2000 - 200	25266	RESEARCH	1	4	2	1	1	1	0	2018-06-27	6	2018	2018-06-01	1	75	167
464	1	7678	2018	1	1	WÃ¼nsche und Einstellungen von Eltern zur freien Schulwahl - 200	22125	RESEARCH	2	6	2	0	3	0	0	2016-04-03	4	2016	2016-04-01	1	73	168
465	1	8209	2018	1	1
466	1	8493	2018	1	1	Befragung von selbstÃ¤ndig und ehemals selbstÃ¤ndig Erwerbenden zur Verwendung des Vorsorgekapitals aus der Pensionskasse - 20	22941	RESEARCH	2	6	2	1	1	0	0	2016-11-21	11	2016	2016-11-01	1	124	169
467	1	8227	2018	1	1	Attitudes extrÃ©mistes, xÃ©nophobes et misanthropes en Suisse: une Ã©tude exploratoire - 2	22149	RESEARCH	1	3	2	0	3	1	0	2016-09-21	9	2016	2016-09-01	1	69	170
467	1	8227	2018	1	2	Attitudes extrÃ©mistes, xÃ©nophobes et misanthropes en Suisse: une Ã©tude exploratoire - 2	22036	RESEARCH	2	6	2	0	9	1	0	2016-03-01	3	2016	2016-03-01	1	86	170
467	1	8227	2018	1	3	Attitudes extrÃ©mistes, xÃ©nophobes et misanthropes en Suisse: une Ã©tude exploratoire - 2	22036	RESEARCH	2	6	2	0	3	0	0	2016-06-27	6	2016	2016-06-01	1	45	170
468	3			1	1	European Social Survey, Switzerland - 2004	17934	RESEARCH	1	3	2	1	1	0	0	2017-06-30	6	2017	2017-06-01	1	103	173
468	1			1	2	European Social Survey, Switzerland - 2004	22686	RESEARCH	1	7	2	1	1	0	0	2016-09-26	9	2016	2016-09-01	1	69	171
468	1			1	3	European Social Survey, Switzerland - 2004	17397	RESEARCH	1	2	1	0	2	0	0	2018-04-09	4	2018	2018-04-01	1	286	171
468	1			1	4	European Social Survey, Switzerland - 2004	17397	RESEARCH	1	2	1	0	16	0	0	2017-03-29	3	2017	2017-03-01	1	194	171
468	2			1	5	European Social Survey, Switzerland - 2004	23226	RESEARCH	2	6	2	1	1	0	0	2017-02-03	2	2017	2017-02-01	1	106	172
468	4	12472	2006	1	6	European Social Survey, Switzerland - 2004	27297	RESEARCH	2	6	2	0	2	0	0	2019-10-03	10	2019	2019-10-01	1	242	174
468	3			1	7	European Social Survey, Switzerland - 2004	13455	RESEARCH	1	1	2	0	15	0	1	2017-10-19	10	2017	2017-10-01	1	190	173
468	1			1	8	European Social Survey, Switzerland - 2004	17397	RESEARCH	1	2	1	0	3	0	0	2016-04-11	4	2016	2016-04-01	1	73	171
468	4	12472	2006	1	9	European Social Survey, Switzerland - 2004	26925	RESEARCH	5	6	2	0	7	0	0	2019-08-08	8	2019	2019-08-01	1	89	174
469	1	7746	2019	1	1	ALL - Adult Literacy and Lifeskills Survey, Switzerland - 2003	7329	RESEARCH	1	1	2	0	2	1	0	2018-01-19	1	2018	2018-01-01	1	155	175
469	1	7746	2019	1	2	ALL - Adult Literacy and Lifeskills Survey, Switzerland - 2003	23030	RESEARCH	2	6	2	1	1	0	1	2018-10-24	10	2018	2018-10-01	1	196	175
469	1	7746	2019	1	3	ALL - Adult Literacy and Lifeskills Survey, Switzerland - 2003	7102	RESEARCH	1	4	1	1	1	0	0	2019-02-15	2	2019	2019-02-01	1	181	175
469	1	7746	2019	1	4	ALL - Adult Literacy and Lifeskills Survey, Switzerland - 2003	24692	RESEARCH	1	3	1	1	1	1	0	2018-02-19	2	2018	2018-02-01	1	212	175
469	1	7746	2019	1	5	ALL - Adult Literacy and Lifeskills Survey, Switzerland - 2003	7102	RESEARCH	1	4	1	0	3	1	0	2018-02-20	2	2018	2018-02-01	1	212	175
470	1	7790	2018	1	1	Bezirksdaten zur Sozialstruktur und zum Stimmverhalten bei eidgenÃ¶ssischen Volksabstimmungen im Zeitraum 1870 - 200	26014	RESEARCH	5	6	2	1	1	1	0	2018-12-18	12	2018	2018-12-01	1	115	177
470	1	7790	2018	1	2	Bezirksdaten zur Sozialstruktur und zum Stimmverhalten bei eidgenÃ¶ssischen Volksabstimmungen im Zeitraum 1870 - 200	12223	RESEARCH	1	1	1	1	1	1	0	2019-12-03	12	2019	2019-12-01	1	140	177
470	1	7790	2018	1	3	Bezirksdaten zur Sozialstruktur und zum Stimmverhalten bei eidgenÃ¶ssischen Volksabstimmungen im Zeitraum 1870 - 200	22781	RESEARCH	6	6	1	1	1	1	0	2016-10-14	10	2016	2016-10-01	1	99	177
470	1	7790	2018	1	4	Bezirksdaten zur Sozialstruktur und zum Stimmverhalten bei eidgenÃ¶ssischen Volksabstimmungen im Zeitraum 1870 - 200	20615	RESEARCH	1	1	1	1	1	1	0	2017-04-19	4	2017	2017-04-01	1	230	177
470	1	7790	2018	1	5	Bezirksdaten zur Sozialstruktur und zum Stimmverhalten bei eidgenÃ¶ssischen Volksabstimmungen im Zeitraum 1870 - 200	13914	RESEARCH	1	2	2	0	2	1	0	2018-04-10	4	2018	2018-04-01	1	286	177
470	1	7790	2018	1	6	Bezirksdaten zur Sozialstruktur und zum Stimmverhalten bei eidgenÃ¶ssischen Volksabstimmungen im Zeitraum 1870 - 200	23765	RESEARCH	7	3	1	0	10	0	1	2018-11-09	11	2018	2018-11-01	1	193	177
470	1	7790	2018	1	7	Bezirksdaten zur Sozialstruktur und zum Stimmverhalten bei eidgenÃ¶ssischen Volksabstimmungen im Zeitraum 1870 - 200	27048	RESEARCH	1	3	2	1	1	1	0	2019-09-09	9	2019	2019-09-01	1	230	177
470	1	7790	2018	1	8	Bezirksdaten zur Sozialstruktur und zum Stimmverhalten bei eidgenÃ¶ssischen Volksabstimmungen im Zeitraum 1870 - 200	23138	RESEARCH	2	6	2	0	19	0	0	2018-05-03	5	2018	2018-05-01	1	164	177
470	1	7790	2018	1	9	Bezirksdaten zur Sozialstruktur und zum Stimmverhalten bei eidgenÃ¶ssischen Volksabstimmungen im Zeitraum 1870 - 200	13914	RESEARCH	1	2	2	1	1	0	0	2016-03-18	3	2016	2016-03-01	1	86	177
470	1	7790	2018	1	10	Bezirksdaten zur Sozialstruktur und zum Stimmverhalten bei eidgenÃ¶ssischen Volksabstimmungen im Zeitraum 1870 - 200	19435	RESEARCH	1	2	1	0	7	1	1	2016-03-18	3	2016	2016-03-01	1	86	177
470	1	7790	2018	1	11	Bezirksdaten zur Sozialstruktur und zum Stimmverhalten bei eidgenÃ¶ssischen Volksabstimmungen im Zeitraum 1870 - 200	13633	RESEARCH	1	1	2	0	9	0	1	2018-06-29	6	2018	2018-06-01	1	75	177
470	1	7790	2018	1	12	Bezirksdaten zur Sozialstruktur und zum Stimmverhalten bei eidgenÃ¶ssischen Volksabstimmungen im Zeitraum 1870 - 200	13986	RESEARCH	1	3	2	1	1	1	0	2018-09-20	9	2018	2018-09-01	1	107	177
470	1	7790	2018	1	13	Bezirksdaten zur Sozialstruktur und zum Stimmverhalten bei eidgenÃ¶ssischen Volksabstimmungen im Zeitraum 1870 - 200	22663	RESEARCH	1	3	2	1	1	1	0	2016-11-14	11	2016	2016-11-01	1	124	177
470	1	7790	2018	1	14	Bezirksdaten zur Sozialstruktur und zum Stimmverhalten bei eidgenÃ¶ssischen Volksabstimmungen im Zeitraum 1870 - 200	22810	RESEARCH	1	2	1	0	5	0	0	2016-10-19	10	2016	2016-10-01	1	99	177
473	1	7409	2018	1	1	EnquÃªte sur l'attitude des adultes en Suisse vis-Ã -vis de la science, de la recherche et des hautes Ã©coles - 2	27668	RESEARCH	2	6	2	0	3	1	0	2019-12-03	12	2019	2019-12-01	1	140	178
473	1	7409	2018	1	2	EnquÃªte sur l'attitude des adultes en Suisse vis-Ã -vis de la science, de la recherche et des hautes Ã©coles - 2	27668	RESEARCH	2	6	2	1	1	0	0	2019-12-03	12	2019	2019-12-01	1	140	178
473	1	7409	2018	1	3	EnquÃªte sur l'attitude des adultes en Suisse vis-Ã -vis de la science, de la recherche et des hautes Ã©coles - 2	22155	RESEARCH	2	6	2	0	13	0	0	2019-03-18	3	2019	2019-03-01	1	285	178
474	1	8659	2018	1	1
475	1	8659	2018	1	1
476	1	8659	2018	1	1
477	1	8659	2018	1	1
481	1	8654	2019	1	1	Meinungsbild zur Sicherheits- und Verteidigungspolitik der Schweiz - 2006	22346	RESEARCH	1	3	2	0	68	0	1	2017-11-01	11	2017	2017-11-01	1	217	179
481	1	8654	2019	1	2	Meinungsbild zur Sicherheits- und Verteidigungspolitik der Schweiz - 2006	22427	RESEARCH	2	6	2	0	24	0	0	2018-01-16	1	2018	2018-01-01	1	155	179
482	1	8943	2018	1	1
483	1	8209	2018	1	1
484	1	8209	2018	1	1
485	1	8209	2018	2	1
488	1	8791	2018	1	1	Befragung von deutschsprachigen Erwachsenen hinsichtlich verschiedener Aspekte von Sozialkapital - 2003	24833	RESEARCH	2	6	2	1	1	0	0	2018-03-19	3	2018	2018-03-01	1	210	180
489	1	5797	2018	1	1	Befragung der schweizerischen Rekruten zu Gewalterfahrungen und eigener GewalttÃ¤tigkeit - 199	24268	RESEARCH	2	6	2	0	6	1	0	2017-11-26	11	2017	2017-11-01	1	217	181
489	1	5797	2018	1	2	Befragung der schweizerischen Rekruten zu Gewalterfahrungen und eigener GewalttÃ¤tigkeit - 199	14459	TEACHING	3	7		0	17	0	1	2017-11-26	11	2017	2017-11-01	1	217	181
489	1	5797	2018	1	3	Befragung der schweizerischen Rekruten zu Gewalterfahrungen und eigener GewalttÃ¤tigkeit - 199	24268	RESEARCH	2	6	2	0	4	0	0	2018-05-25	5	2018	2018-05-01	1	164	181
489	1	5797	2018	1	4	Befragung der schweizerischen Rekruten zu Gewalterfahrungen und eigener GewalttÃ¤tigkeit - 199	22775	RESEARCH	2	6	2	0	2	1	0	2016-10-15	10	2016	2016-10-01	1	99	181
489	1	5797	2018	1	5	Befragung der schweizerischen Rekruten zu Gewalterfahrungen und eigener GewalttÃ¤tigkeit - 199	23553	RESEARCH	2	6	2	0	2	0	0	2017-04-11	4	2017	2017-04-01	1	230	181
489	1	5797	2018	1	6	Befragung der schweizerischen Rekruten zu Gewalterfahrungen und eigener GewalttÃ¤tigkeit - 199	23149	RESEARCH	2	6	2	1	1	1	0	2017-01-01	1	2017	2017-01-01	1	111	181
490	1	8819	2018	1	1
491	1	5797	2018	1	1	Zusatzbefragung der nicht zur Rekrutenschule aufgebotenen jungen MÃ¤nner zu Gewalterfahrungen und eigener GewalttÃ¤tigkeit - 19	24268	RESEARCH	2	6	2	0	2	0	0	2017-11-26	11	2017	2017-11-01	1	217	183
491	1	5797	2018	1	2	Zusatzbefragung der nicht zur Rekrutenschule aufgebotenen jungen MÃ¤nner zu Gewalterfahrungen und eigener GewalttÃ¤tigkeit - 19	24268	RESEARCH	2	6	2	1	1	0	0	2018-03-22	3	2018	2018-03-01	1	210	183
491	1	5797	2018	1	3	Zusatzbefragung der nicht zur Rekrutenschule aufgebotenen jungen MÃ¤nner zu Gewalterfahrungen und eigener GewalttÃ¤tigkeit - 19	23553	RESEARCH	2	6	2	0	3	0	0	2017-04-11	4	2017	2017-04-01	1	230	183
494	1	8943	2018	1	1
495	1			1	1	Swiss national election studies, cumulated file 1971-2015	22262	RESEARCH	5	6	2	1	1	1	0	2016-05-05	5	2016	2016-05-01	1	107	184
495	10	8862	2007	1	2
495	2			1	3	Swiss national election studies, cumulated file 1971-2015	22191	RESEARCH	2	6	2	1	1	1	0	2018-05-28	5	2018	2018-05-01	1	164	185
495	2			1	4	Swiss national election studies, cumulated file 1971-2015	27544	RESEARCH	5	6	2	1	1	1	0	2019-11-08	11	2019	2019-11-01	1	192	185
495	1			1	5	Swiss national election studies, cumulated file 1971-2015	22449	RESEARCH	2	6	2	1	1	0	0	2016-10-24	10	2016	2016-10-01	1	99	184
495	1			1	6	Swiss national election studies, cumulated file 1971-2015	22790	RESEARCH	2	6	1	1	1	0	1	2016-11-28	11	2016	2016-11-01	1	124	184
495	1			1	7	Swiss national election studies, cumulated file 1971-2015	22964	RESEARCH	2	6	2	0	4	1	0	2017-01-27	1	2017	2017-01-01	1	111	184
495	2			1	8	Swiss national election studies, cumulated file 1971-2015	24914	RESEARCH	2	6	1	1	1	1	0	2018-04-25	4	2018	2018-04-01	1	286	185
495	2			1	9	Swiss national election studies, cumulated file 1971-2015	22311	RESEARCH	1	3	1	0	5	0	1	2017-09-19	9	2017	2017-09-01	1	44	185
495	2			1	10	Swiss national election studies, cumulated file 1971-2015	24879	RESEARCH	2	6	2	1	1	0	0	2018-03-26	3	2018	2018-03-01	1	210	185
495	2			1	11	Swiss national election studies, cumulated file 1971-2015	27834	RESEARCH	1	7	1	1	1	1	0	2020-01-03	1	2020	2020-01-01	1	157	185
495	1			1	12	Swiss national election studies, cumulated file 1971-2015	21392	RESEARCH	1	4	2	0	25	0	1	2017-08-22	8	2017	2017-08-01	1	43	184
495	1			1	13	Swiss national election studies, cumulated file 1971-2015	23801	RESEARCH	1	3	1	0	2	1	0	2018-08-17	8	2018	2018-08-01	1	85	184
495	2			1	14	Swiss national election studies, cumulated file 1971-2015	25251	RESEARCH	5	6	2	0	4	0	0	2018-10-17	10	2018	2018-10-01	1	196	185
495	1			1	15	Swiss national election studies, cumulated file 1971-2015	22255	RESEARCH	5	6	2	0	2	0	0	2017-02-15	2	2017	2017-02-01	1	106	184
495	2			1	16	Swiss national election studies, cumulated file 1971-2015	24258	RESEARCH	1	2	1	1	1	1	0	2017-11-22	11	2017	2017-11-01	1	217	185
495	2			1	17	Swiss national election studies, cumulated file 1971-2015	24177	RESEARCH	1	2	1	0	4	1	0	2017-11-06	11	2017	2017-11-01	1	217	185
495	2			1	18	Swiss national election studies, cumulated file 1971-2015	15916	RESEARCH	1	2	2	0	7	0	1	2018-04-24	4	2018	2018-04-01	1	286	185
495	2			1	19	Swiss national election studies, cumulated file 1971-2015	9471	RESEARCH	1	2	2	0	16	0	1	2017-12-11	12	2017	2017-12-01	1	122	185
495	1			1	20	Swiss national election studies, cumulated file 1971-2015	23652	RESEARCH	1	3	2	0	2	0	1	2017-05-18	5	2017	2017-05-01	1	121	184
495	1			1	21	Swiss national election studies, cumulated file 1971-2015	19435	RESEARCH	1	2	2	0	6	0	1	2016-10-30	10	2016	2016-10-01	1	99	184
495	1			1	22	Swiss national election studies, cumulated file 1971-2015	22131	RESEARCH	2	6	2	1	1	0	0	2016-05-04	5	2016	2016-05-01	1	107	184
495	2			1	23	Swiss national election studies, cumulated file 1971-2015	25839	RESEARCH	6	6	2	0	2	1	0	2019-03-22	3	2019	2019-03-01	1	285	185
495	2			1	24	Swiss national election studies, cumulated file 1971-2015	27709	RESEARCH	2	6	2	1	1	1	0	2019-12-16	12	2019	2019-12-01	1	140	185
495	1			1	25	Swiss national election studies, cumulated file 1971-2015	22865	RESEARCH	2	6	2	0	2	1	1	2016-11-03	11	2016	2016-11-01	1	124	184
495	1			1	26	Swiss national election studies, cumulated file 1971-2015	21539	RESEARCH	1	2	1	0	2	0	0	2017-04-12	4	2017	2017-04-01	1	230	184
495	1			1	27	Swiss national election studies, cumulated file 1971-2015	22725	RESEARCH	6	6	2	0	3	1	0	2016-11-02	11	2016	2016-11-01	1	124	184
495	2			1	28	Swiss national election studies, cumulated file 1971-2015	25546	RESEARCH	1	3	1	0	7	0	0	2018-10-05	10	2018	2018-10-01	1	196	185
495	2			1	29	Swiss national election studies, cumulated file 1971-2015	22638	RESEARCH	1	2	2	0	2	0	1	2019-03-12	3	2019	2019-03-01	1	285	185
495	1			1	30	Swiss national election studies, cumulated file 1971-2015	22168	RESEARCH	5	6	2	1	1	1	0	2016-04-17	4	2016	2016-04-01	1	73	184
495	2			1	31	Swiss national election studies, cumulated file 1971-2015	22346	RESEARCH	7	3	2	0	16	0	1	2019-09-03	9	2019	2019-09-01	1	230	185
495	1			1	32	Swiss national election studies, cumulated file 1971-2015	22964	RESEARCH	2	6	2	0	3	0	0	2016-12-11	12	2016	2016-12-01	1	127	184
495	1			1	33	Swiss national election studies, cumulated file 1971-2015	23801	RESEARCH	1	3	1	1	1	0	0	2017-07-20	7	2017	2017-07-01	1	96	184
495	2			1	34	Swiss national election studies, cumulated file 1971-2015	21711	RESEARCH	2	6	1	0	2	1	1	2019-06-12	6	2019	2019-06-01	1	96	185
495	2			1	35	Swiss national election studies, cumulated file 1971-2015	24835	RESEARCH	5	6	2	0	3	0	0	2018-03-21	3	2018	2018-03-01	1	210	185
495	2			1	36	Swiss national election studies, cumulated file 1971-2015	24351	RESEARCH	2	6	2	1	1	1	0	2017-12-25	12	2017	2017-12-01	1	122	185
495	2			1	37	Swiss national election studies, cumulated file 1971-2015	13455	RESEARCH	1	1	1	0	36	1	1	2017-10-11	10	2017	2017-10-01	1	190	185
495	2			1	38	Swiss national election studies, cumulated file 1971-2015	22638	RESEARCH	1	3	2	0	7	0	1	2017-09-22	9	2017	2017-09-01	1	44	185
495	2			1	39	Swiss national election studies, cumulated file 1971-2015	22725	RESEARCH	6	6	2	1	1	0	0	2017-10-03	10	2017	2017-10-01	1	190	185
495	2			1	40	Swiss national election studies, cumulated file 1971-2015	22638	RESEARCH	1	2	2	1	1	0	1	2018-09-17	9	2018	2018-09-01	1	107	185
495	2			1	41	Swiss national election studies, cumulated file 1971-2015	22146	RESEARCH	2	6	2	0	3	0	0	2019-11-22	11	2019	2019-11-01	1	192	185
495	1			1	42	Swiss national election studies, cumulated file 1971-2015	16226	TEACHING	3	5		0	29	0	1	2016-08-10	8	2016	2016-08-01	1	68	184
495	2			1	43	Swiss national election studies, cumulated file 1971-2015	23624	RESEARCH	2	6	2	0	43	0	0	2019-06-26	6	2019	2019-06-01	1	96	185
495	2			1	44	Swiss national election studies, cumulated file 1971-2015	27794	RESEARCH	7	3	2	1	1	1	0	2019-12-16	12	2019	2019-12-01	1	140	185
495	2			1	45	Swiss national election studies, cumulated file 1971-2015	27347	RESEARCH	2	6	2	1	1	1	0	2019-10-28	10	2019	2019-10-01	1	242	185
495	2			1	46	Swiss national election studies, cumulated file 1971-2015	19714	RESEARCH	1	3	2	0	6	0	0	2017-11-21	11	2017	2017-11-01	1	217	185
495	1			1	47	Swiss national election studies, cumulated file 1971-2015	22271	RESEARCH	2	6	2	0	4	1	0	2016-11-14	11	2016	2016-11-01	1	124	184
495	1			1	48	Swiss national election studies, cumulated file 1971-2015	22850	RESEARCH	5	6	2	0	6	1	0	2017-04-10	4	2017	2017-04-01	1	230	184
495	2			1	49	Swiss national election studies, cumulated file 1971-2015	22171	RESEARCH	1	2	1	1	1	0	1	2018-09-25	9	2018	2018-09-01	1	107	185
495	2			1	50	Swiss national election studies, cumulated file 1971-2015	23568	RESEARCH	2	6	2	0	3	1	0	2017-10-12	10	2017	2017-10-01	1	190	185
495	2			1	51	Swiss national election studies, cumulated file 1971-2015	25355	RESEARCH	1	3	2	1	1	1	0	2018-08-17	8	2018	2018-08-01	1	85	185
495	2			1	52	Swiss national election studies, cumulated file 1971-2015	24506	RESEARCH	2	6	2	0	2	0	0	2019-02-04	2	2019	2019-02-01	1	181	185
495	2			1	53	Swiss national election studies, cumulated file 1971-2015	24123	RESEARCH	5	6	2	0	3	0	0	2018-02-10	2	2018	2018-02-01	1	212	185
495	2			1	54	Swiss national election studies, cumulated file 1971-2015	27297	RESEARCH	2	6	2	1	1	0	0	2019-10-03	10	2019	2019-10-01	1	242	185
495	2			1	55	Swiss national election studies, cumulated file 1971-2015	22961	RESEARCH	2	6	2	0	3	0	1	2019-08-16	8	2019	2019-08-01	1	89	185
495	2			1	56	Swiss national election studies, cumulated file 1971-2015	22638	RESEARCH	1	3	2	0	5	0	1	2019-09-12	9	2019	2019-09-01	1	230	185
495	2			1	57	Swiss national election studies, cumulated file 1971-2015	27277	RESEARCH	1	4	1	0	3	1	0	2019-10-02	10	2019	2019-10-01	1	242	185
495	2			1	58	Swiss national election studies, cumulated file 1971-2015	25789	RESEARCH	2	6	2	0	2	1	0	2018-11-06	11	2018	2018-11-01	1	193	185
495	2			1	59	Swiss national election studies, cumulated file 1971-2015	2518	RESEARCH	1	1	2	1	1	0	0	2017-09-24	9	2017	2017-09-01	1	44	185
495	1			1	60	Swiss national election studies, cumulated file 1971-2015	22283	RESEARCH	1	3	2	0	26	0	1	2016-05-13	5	2016	2016-05-01	1	107	184
495	2			1	61	Swiss national election studies, cumulated file 1971-2015	24144	RESEARCH	1	1	1	1	1	1	0	2017-10-27	10	2017	2017-10-01	1	190	185
495	2			1	62	Swiss national election studies, cumulated file 1971-2015	26605	RESEARCH	2	6	2	1	1	0	0	2019-05-17	5	2019	2019-05-01	1	197	185
495	2			1	63	Swiss national election studies, cumulated file 1971-2015	25506	RESEARCH	7	3	1	1	1	1	0	2018-09-20	9	2018	2018-09-01	1	107	185
495	1			1	64	Swiss national election studies, cumulated file 1971-2015	20248	RESEARCH	1	2	2	1	1	0	1	2018-07-06	7	2018	2018-07-01	1	62	184
495	1			1	65	Swiss national election studies, cumulated file 1971-2015	22717	RESEARCH	2	6	2	0	2	1	0	2016-10-19	10	2016	2016-10-01	1	99	184
495	2			1	66	Swiss national election studies, cumulated file 1971-2015	24177	RESEARCH	1	2	1	0	3	0	0	2018-05-23	5	2018	2018-05-01	1	164	185
495	1			1	67	Swiss national election studies, cumulated file 1971-2015	9473	TEACHING	3	5		0	6	1	1	2016-05-20	5	2016	2016-05-01	1	107	184
495	2			1	68	Swiss national election studies, cumulated file 1971-2015	22171	RESEARCH	1	2	1	0	3	0	1	2018-06-13	6	2018	2018-06-01	1	75	185
495	2			1	69	Swiss national election studies, cumulated file 1971-2015	25642	RESEARCH	1	4	2	1	1	1	0	2018-10-08	10	2018	2018-10-01	1	196	185
495	2			1	70	Swiss national election studies, cumulated file 1971-2015	26930	RESEARCH	2	6	2	1	1	1	0	2019-07-30	7	2019	2019-07-01	1	93	185
495	2			1	71	Swiss national election studies, cumulated file 1971-2015	25915	RESEARCH	2	6	2	0	10	0	0	2018-12-11	12	2018	2018-12-01	1	115	185
495	2			1	72	Swiss national election studies, cumulated file 1971-2015	21257	RESEARCH	1	2	2	1	1	1	0	2018-05-10	5	2018	2018-05-01	1	164	185
495	1			1	73	Swiss national election studies, cumulated file 1971-2015	23134	RESEARCH	2	6	2	1	1	1	0	2017-07-20	7	2017	2017-07-01	1	96	184
495	2			1	74	Swiss national election studies, cumulated file 1971-2015	16226	TEACHING	3	5		0	20	0	1	2017-12-19	12	2017	2017-12-01	1	122	185
495	2			1	75	Swiss national election studies, cumulated file 1971-2015	12559	RESEARCH	1	2	1	0	7	0	1	2019-11-12	11	2019	2019-11-01	1	192	185
495	1			1	76	Swiss national election studies, cumulated file 1971-2015	23806	RESEARCH	5	6	2	1	1	1	0	2017-07-25	7	2017	2017-07-01	1	96	184
495	2			1	77	Swiss national election studies, cumulated file 1971-2015	24722	RESEARCH	2	6	1	1	1	1	0	2018-02-22	2	2018	2018-02-01	1	212	185
495	2			1	78	Swiss national election studies, cumulated file 1971-2015	26147	RESEARCH	1	2	1	1	1	0	0	2019-01-29	1	2019	2019-01-01	1	210	185
495	2			1	79	Swiss national election studies, cumulated file 1971-2015	26520	RESEARCH	2	6	2	0	4	0	0	2019-09-30	9	2019	2019-09-01	1	230	185
495	2			1	80	Swiss national election studies, cumulated file 1971-2015	25521	RESEARCH	2	6	2	0	3	0	1	2019-01-11	1	2019	2019-01-01	1	210	185
495	2			1	81	Swiss national election studies, cumulated file 1971-2015	22856	RESEARCH	2	6	2	1	1	0	0	2017-10-19	10	2017	2017-10-01	1	190	185
495	1			1	82	Swiss national election studies, cumulated file 1971-2015	22736	RESEARCH	5	6	2	0	2	0	0	2017-03-26	3	2017	2017-03-01	1	194	184
495	2			1	83	Swiss national election studies, cumulated file 1971-2015	19704	RESEARCH	1	7	2	0	2	1	1	2019-01-11	1	2019	2019-01-01	1	210	185
495	1			1	84	Swiss national election studies, cumulated file 1971-2015	22910	RESEARCH	5	6	2	1	1	0	0	2016-11-21	11	2016	2016-11-01	1	124	184
495	2			1	85	Swiss national election studies, cumulated file 1971-2015	25964	RESEARCH	5	6	2	1	1	0	0	2019-02-27	2	2019	2019-02-01	1	181	185
495	1			1	86	Swiss national election studies, cumulated file 1971-2015	22100	RESEARCH	2	6	2	1	1	1	0	2016-03-21	3	2016	2016-03-01	1	86	184
495	1			1	87	Swiss national election studies, cumulated file 1971-2015	22064	TEACHING	3	5		1	1	1	0	2016-03-14	3	2016	2016-03-01	1	86	184
495	2			1	88	Swiss national election studies, cumulated file 1971-2015	9471	RESEARCH	1	2	2	0	3	0	1	2019-02-10	2	2019	2019-02-01	1	181	185
495	1			1	89	Swiss national election studies, cumulated file 1971-2015	22346	RESEARCH	6	6	2	0	106	0	1	2017-02-24	2	2017	2017-02-01	1	106	184
495	2			1	90	Swiss national election studies, cumulated file 1971-2015	24964	RESEARCH	2	6	2	0	3	1	0	2018-12-12	12	2018	2018-12-01	1	115	185
495	2			1	91	Swiss national election studies, cumulated file 1971-2015	12663	RESEARCH	1	1	2	0	3	1	0	2017-11-16	11	2017	2017-11-01	1	217	185
495	2			1	92	Swiss national election studies, cumulated file 1971-2015	23701	RESEARCH	1	3	2	1	1	0	0	2017-10-05	10	2017	2017-10-01	1	190	185
495	2			1	93	Swiss national election studies, cumulated file 1971-2015	26185	RESEARCH	1	1	1	1	1	0	0	2019-07-08	7	2019	2019-07-01	1	93	185
495	2			1	94	Swiss national election studies, cumulated file 1971-2015	22346	RESEARCH	7	3	2	0	24	0	1	2018-02-27	2	2018	2018-02-01	1	212	185
495	2			1	95	Swiss national election studies, cumulated file 1971-2015	26060	RESEARCH	2	6	2	0	6	0	0	2019-04-03	4	2019	2019-04-01	1	206	185
495	2			1	96	Swiss national election studies, cumulated file 1971-2015	25360	TEACHING	3	7		0	3	0	1	2018-08-24	8	2018	2018-08-01	1	85	185
495	2			1	97	Swiss national election studies, cumulated file 1971-2015	26392	RESEARCH	1	7	2	1	1	1	0	2019-05-18	5	2019	2019-05-01	1	197	185
495	2			1	98	Swiss national election studies, cumulated file 1971-2015	24506	RESEARCH	2	6	2	0	3	1	0	2018-11-15	11	2018	2018-11-01	1	193	185
495	2			1	99	Swiss national election studies, cumulated file 1971-2015	26222	RESEARCH	1	2	2	1	1	0	0	2019-03-03	3	2019	2019-03-01	1	285	185
495	2			1	100	Swiss national election studies, cumulated file 1971-2015	24803	TEACHING	3	5		0	4	0	1	2019-02-14	2	2019	2019-02-01	1	181	185
495	2			1	101	Swiss national election studies, cumulated file 1971-2015	23071	RESEARCH	6	6	2	0	28	0	1	2017-09-21	9	2017	2017-09-01	1	44	185
495	2			1	102	Swiss national election studies, cumulated file 1971-2015	25801	RESEARCH	1	1	1	0	3	0	0	2019-05-28	5	2019	2019-05-01	1	197	185
495	1			1	103	Swiss national election studies, cumulated file 1971-2015	22232	RESEARCH	2	6	1	1	1	0	1	2016-05-14	5	2016	2016-05-01	1	107	184
495	2			1	104	Swiss national election studies, cumulated file 1971-2015	24727	RESEARCH	2	6	2	0	7	1	0	2018-08-06	8	2018	2018-08-01	1	85	185
495	2			1	105	Swiss national election studies, cumulated file 1971-2015	23372	RESEARCH	2	6	2	1	1	1	0	2018-05-02	5	2018	2018-05-01	1	164	185
495	1			1	106	Swiss national election studies, cumulated file 1971-2015	22327	RESEARCH	1	3	2	1	1	1	0	2016-05-27	5	2016	2016-05-01	1	107	184
495	1			1	107	Swiss national election studies, cumulated file 1971-2015	18031	RESEARCH	1	2	2	0	9	0	1	2017-03-09	3	2017	2017-03-01	1	194	184
495	2			1	108	Swiss national election studies, cumulated file 1971-2015	23785	RESEARCH	1	3	1	1	1	0	1	2018-08-13	8	2018	2018-08-01	1	85	185
495	1			1	109	Swiss national election studies, cumulated file 1971-2015	22865	RESEARCH	7	3	2	1	1	0	1	2017-02-07	2	2017	2017-02-01	1	106	184
495	1			1	110	Swiss national election studies, cumulated file 1971-2015	22199	RESEARCH	2	6	2	1	1	1	0	2016-04-22	4	2016	2016-04-01	1	73	184
495	2			1	111	Swiss national election studies, cumulated file 1971-2015	24543	RESEARCH	1	3	1	0	2	1	0	2018-01-26	1	2018	2018-01-01	1	155	185
495	1			1	112	Swiss national election studies, cumulated file 1971-2015	21613	RESEARCH	2	6	2	1	1	0	1	2016-06-27	6	2016	2016-06-01	1	45	184
495	1			1	113	Swiss national election studies, cumulated file 1971-2015	22298	RESEARCH	2	6	2	1	1	1	0	2016-05-19	5	2016	2016-05-01	1	107	184
495	2			1	114	Swiss national election studies, cumulated file 1971-2015	21453	RESEARCH	1	2	2	0	2	1	0	2018-05-22	5	2018	2018-05-01	1	164	185
495	1			1	115	Swiss national election studies, cumulated file 1971-2015	22346	RESEARCH	2	6	2	0	4	0	1	2016-08-03	8	2016	2016-08-01	1	68	184
495	1			1	116	Swiss national election studies, cumulated file 1971-2015	12818	RESEARCH	2	6		0	3	1	1	2017-03-20	3	2017	2017-03-01	1	194	184
495	2			1	117	Swiss national election studies, cumulated file 1971-2015	26893	RESEARCH	2	6	2	1	1	1	0	2019-07-06	7	2019	2019-07-01	1	93	185
495	1			1	118	Swiss national election studies, cumulated file 1971-2015	23568	RESEARCH	2	6	2	1	1	0	0	2017-04-19	4	2017	2017-04-01	1	230	184
495	2			1	119	Swiss national election studies, cumulated file 1971-2015	2518	RESEARCH	1	1	2	0	3	0	0	2019-09-28	9	2019	2019-09-01	1	230	185
495	2			1	120	Swiss national election studies, cumulated file 1971-2015	26426	RESEARCH	2	6	2	1	1	0	0	2019-04-01	4	2019	2019-04-01	1	206	185
495	1			1	121	Swiss national election studies, cumulated file 1971-2015	22937	RESEARCH	2	6	2	0	2	1	0	2016-11-30	11	2016	2016-11-01	1	124	184
495	1			1	122	Swiss national election studies, cumulated file 1971-2015	23205	RESEARCH	2	6	2	1	1	0	0	2017-04-14	4	2017	2017-04-01	1	230	184
495	2			1	123	Swiss national election studies, cumulated file 1971-2015	17808	RESEARCH	1	1	2	1	1	0	0	2019-09-02	9	2019	2019-09-01	1	230	185
495	2			1	124	Swiss national election studies, cumulated file 1971-2015	4015	TEACHING	3	5		0	3	0	1	2017-10-05	10	2017	2017-10-01	1	190	185
495	1			1	125	Swiss national election studies, cumulated file 1971-2015	21446	RESEARCH	2	6	2	1	1	0	1	2017-05-11	5	2017	2017-05-01	1	121	184
495	2			1	126	Swiss national election studies, cumulated file 1971-2015	26954	RESEARCH	6	6	2	0	2	1	0	2019-08-18	8	2019	2019-08-01	1	89	185
495	1			1	127	Swiss national election studies, cumulated file 1971-2015	22147	RESEARCH	2	6	2	0	5	1	0	2016-05-19	5	2016	2016-05-01	1	107	184
495	1			1	128	Swiss national election studies, cumulated file 1971-2015	22973	RESEARCH	1	3	2	1	1	1	0	2016-11-24	11	2016	2016-11-01	1	124	184
495	1			1	129	Swiss national election studies, cumulated file 1971-2015	22255	RESEARCH	5	6	2	0	4	1	0	2016-11-14	11	2016	2016-11-01	1	124	184
495	1			1	130	Swiss national election studies, cumulated file 1971-2015	22681	RESEARCH	1	1	1	1	1	0	0	2016-10-27	10	2016	2016-10-01	1	99	184
495	2			1	131	Swiss national election studies, cumulated file 1971-2015	18031	RESEARCH	1	2	2	0	2	0	1	2017-09-21	9	2017	2017-09-01	1	44	185
495	1			1	132	Swiss national election studies, cumulated file 1971-2015	23575	RESEARCH	2	6	2	0	3	0	0	2017-05-01	5	2017	2017-05-01	1	121	184
495	2			1	133	Swiss national election studies, cumulated file 1971-2015	23765	RESEARCH	2	6	2	0	4	0	1	2018-08-09	8	2018	2018-08-01	1	85	185
495	1			1	134	Swiss national election studies, cumulated file 1971-2015	22146	RESEARCH	2	6	2	1	1	0	0	2016-05-05	5	2016	2016-05-01	1	107	184
495	2			1	135	Swiss national election studies, cumulated file 1971-2015	26946	RESEARCH	2	6	1	1	1	1	0	2019-08-08	8	2019	2019-08-01	1	89	185
495	2			1	136	Swiss national election studies, cumulated file 1971-2015	20874	RESEARCH	1	3	2	1	1	0	1	2017-10-02	10	2017	2017-10-01	1	190	185
495	1			1	137	Swiss national election studies, cumulated file 1971-2015	21779	RESEARCH	1	3	2	0	3	1	0	2016-12-05	12	2016	2016-12-01	1	127	184
495	2			1	138	Swiss national election studies, cumulated file 1971-2015	24110	RESEARCH	2	6	2	0	6	1	0	2017-11-06	11	2017	2017-11-01	1	217	185
495	1			1	139	Swiss national election studies, cumulated file 1971-2015	20248	RESEARCH	1	3	2	0	3	0	1	2017-07-10	7	2017	2017-07-01	1	96	184
495	1			1	140	Swiss national election studies, cumulated file 1971-2015	22462	RESEARCH	2	6	1	1	1	0	1	2016-08-04	8	2016	2016-08-01	1	68	184
495	1			1	141	Swiss national election studies, cumulated file 1971-2015	23751	RESEARCH	1	3	1	1	1	1	0	2017-06-20	6	2017	2017-06-01	1	103	184
495	1			1	142	Swiss national election studies, cumulated file 1971-2015	23036	RESEARCH	5	6	2	0	4	1	0	2017-03-02	3	2017	2017-03-01	1	194	184
495	2			1	143	Swiss national election studies, cumulated file 1971-2015	26339	RESEARCH	2	6	2	1	1	1	0	2019-03-11	3	2019	2019-03-01	1	285	185
495	2			1	144	Swiss national election studies, cumulated file 1971-2015	23701	RESEARCH	1	3	2	0	6	1	0	2018-01-03	1	2018	2018-01-01	1	155	185
495	2			1	145	Swiss national election studies, cumulated file 1971-2015	24486	RESEARCH	2	6	2	1	1	1	0	2018-01-02	1	2018	2018-01-01	1	155	185
495	1			1	146	Swiss national election studies, cumulated file 1971-2015	22043	RESEARCH	6	6	2	0	16	0	1	2017-05-18	5	2017	2017-05-01	1	121	184
495	1			1	147	Swiss national election studies, cumulated file 1971-2015	22307	RESEARCH	2	6	2	1	1	1	0	2016-05-23	5	2016	2016-05-01	1	107	184
495	1			1	148	Swiss national election studies, cumulated file 1971-2015	22634	RESEARCH	1	2	2	1	1	0	0	2016-09-23	9	2016	2016-09-01	1	69	184
495	1			1	149	Swiss national election studies, cumulated file 1971-2015	21149	RESEARCH	1	3	2	0	7	0	0	2016-10-03	10	2016	2016-10-01	1	99	184
495	2			1	150	Swiss national election studies, cumulated file 1971-2015	27161	RESEARCH	1	3	1	1	1	0	1	2019-10-31	10	2019	2019-10-01	1	242	185
495	2			1	151	Swiss national election studies, cumulated file 1971-2015	25683	RESEARCH	2	6	2	0	3	1	0	2018-12-08	12	2018	2018-12-01	1	115	185
495	1			1	152	Swiss national election studies, cumulated file 1971-2015	22305	RESEARCH	6	6	2	0	2	1	0	2016-05-22	5	2016	2016-05-01	1	107	184
495	1			1	153	Swiss national election studies, cumulated file 1971-2015	12221	RESEARCH	1	1	1	0	10	0	1	2018-07-09	7	2018	2018-07-01	1	62	184
495	2			1	154	Swiss national election studies, cumulated file 1971-2015	24534	RESEARCH	2	6	1	1	1	1	0	2019-02-04	2	2019	2019-02-01	1	181	185
495	2			1	155	Swiss national election studies, cumulated file 1971-2015	21446	RESEARCH	1	2	1	0	2	0	1	2018-01-05	1	2018	2018-01-01	1	155	185
495	1			1	156	Swiss national election studies, cumulated file 1971-2015	22311	RESEARCH	1	3	2	0	3	0	1	2017-06-20	6	2017	2017-06-01	1	103	184
495	1			1	157	Swiss national election studies, cumulated file 1971-2015	12221	RESEARCH	1	1	1	0	8	0	1	2016-07-05	7	2016	2016-07-01	1	40	184
495	2			1	158	Swiss national election studies, cumulated file 1971-2015	27485	RESEARCH	1	4	1	1	1	1	0	2019-11-05	11	2019	2019-11-01	1	192	185
495	1			1	159	Swiss national election studies, cumulated file 1971-2015	22228	RESEARCH	1	3	2	1	1	1	0	2016-04-27	4	2016	2016-04-01	1	73	184
495	2			1	160	Swiss national election studies, cumulated file 1971-2015	22708	RESEARCH	2	6	2	0	3	0	0	2020-01-01	1	2020	2020-01-01	1	157	185
495	1			1	161	Swiss national election studies, cumulated file 1971-2015	22612	RESEARCH	1	3	2	1	1	1	0	2016-09-13	9	2016	2016-09-01	1	69	184
495	2			1	162	Swiss national election studies, cumulated file 1971-2015	26882	RESEARCH	2	6		0	5	1	0	2019-07-09	7	2019	2019-07-01	1	93	185
495	2			1	163	Swiss national election studies, cumulated file 1971-2015	21613	RESEARCH	1	3	2	0	2	0	1	2019-05-27	5	2019	2019-05-01	1	197	185
495	1			1	164	Swiss national election studies, cumulated file 1971-2015	17861	RESEARCH	1	2	2	0	3	1	0	2017-02-24	2	2017	2017-02-01	1	106	184
495	1			1	165	Swiss national election studies, cumulated file 1971-2015	22450	RESEARCH	1	7	2	1	1	0	0	2016-07-26	7	2016	2016-07-01	1	40	184
495	2			1	166	Swiss national election studies, cumulated file 1971-2015	24865	RESEARCH	2	6		1	1	0	0	2019-05-15	5	2019	2019-05-01	1	197	185
495	1			1	167	Swiss national election studies, cumulated file 1971-2015	22142	RESEARCH	2	6	2	1	1	1	0	2016-04-07	4	2016	2016-04-01	1	73	184
495	2			1	168	Swiss national election studies, cumulated file 1971-2015	24561	RESEARCH	6	6	2	0	4	0	0	2019-09-01	9	2019	2019-09-01	1	230	185
495	2			1	169	Swiss national election studies, cumulated file 1971-2015	26438	RESEARCH	2	6	2	0	2	0	0	2019-03-19	3	2019	2019-03-01	1	285	185
495	1			1	170	Swiss national election studies, cumulated file 1971-2015	23556	RESEARCH	7	3	2	1	1	0	0	2017-04-20	4	2017	2017-04-01	1	230	184
495	2			1	171	Swiss national election studies, cumulated file 1971-2015	15310	TEACHING	3	5		1	1	0	0	2018-09-06	9	2018	2018-09-01	1	107	185
495	1			1	172	Swiss national election studies, cumulated file 1971-2015	22066	RESEARCH	1	3	2	1	1	1	0	2016-03-15	3	2016	2016-03-01	1	86	184
495	2			1	173	Swiss national election studies, cumulated file 1971-2015	24506	RESEARCH	2	6	2	1	1	0	0	2019-02-13	2	2019	2019-02-01	1	181	185
495	2			1	174	Swiss national election studies, cumulated file 1971-2015	24309	RESEARCH	1	3	1	1	1	0	0	2019-08-05	8	2019	2019-08-01	1	89	185
495	2			1	175	Swiss national election studies, cumulated file 1971-2015	27258	RESEARCH	1	3	2	0	9	0	0	2019-12-16	12	2019	2019-12-01	1	140	185
495	2			1	176	Swiss national election studies, cumulated file 1971-2015	25960	RESEARCH	2	6	2	0	2	1	0	2018-12-07	12	2018	2018-12-01	1	115	185
495	1			1	177	Swiss national election studies, cumulated file 1971-2015	23246	RESEARCH	1	3	1	0	2	0	1	2017-03-17	3	2017	2017-03-01	1	194	184
495	1			1	178	Swiss national election studies, cumulated file 1971-2015	23075	RESEARCH	1	1	1	1	1	0	0	2016-12-12	12	2016	2016-12-01	1	127	184
495	2			1	179	Swiss national election studies, cumulated file 1971-2015	25791	RESEARCH	1	1	1	0	3	1	0	2018-11-07	11	2018	2018-11-01	1	193	185
495	2			1	180	Swiss national election studies, cumulated file 1971-2015	25625	RESEARCH	5	6	2	1	1	1	0	2018-10-04	10	2018	2018-10-01	1	196	185
495	1			1	181	Swiss national election studies, cumulated file 1971-2015	22695	RESEARCH	1	3	1	0	5	0	1	2016-11-07	11	2016	2016-11-01	1	124	184
495	2			1	182	Swiss national election studies, cumulated file 1971-2015	24245	RESEARCH	2	6	2	1	1	1	0	2017-11-22	11	2017	2017-11-01	1	217	185
495	1			1	183	Swiss national election studies, cumulated file 1971-2015	22431	RESEARCH	2	6	2	1	1	1	0	2016-07-04	7	2016	2016-07-01	1	40	184
495	2			1	184	Swiss national election studies, cumulated file 1971-2015	25839	RESEARCH	6	6	2	1	1	0	0	2018-11-19	11	2018	2018-11-01	1	193	185
495	1			1	185	Swiss national election studies, cumulated file 1971-2015	22914	RESEARCH	6	6	1	0	6	1	0	2017-06-30	6	2017	2017-06-01	1	103	184
495	2			1	186	Swiss national election studies, cumulated file 1971-2015	24110	RESEARCH	6	6	2	0	5	0	0	2018-05-24	5	2018	2018-05-01	1	164	185
495	2			1	187	Swiss national election studies, cumulated file 1971-2015	23765	RESEARCH	7	3	1	0	6	0	1	2020-02-05	2	2020	2020-02-01	1	62	185
495	1			1	188	Swiss national election studies, cumulated file 1971-2015	16524	RESEARCH	1	4	1	1	1	0	1	2016-04-12	4	2016	2016-04-01	1	73	184
495	2			1	189	Swiss national election studies, cumulated file 1971-2015	26971	RESEARCH	2	6	2	1	1	0	0	2019-11-15	11	2019	2019-11-01	1	192	185
495	2			1	190	Swiss national election studies, cumulated file 1971-2015	24484	RESEARCH	5	6	2	0	3	0	0	2018-01-02	1	2018	2018-01-01	1	155	185
495	2			1	191	Swiss national election studies, cumulated file 1971-2015	24852	RESEARCH	1	3	1	1	1	1	0	2018-03-20	3	2018	2018-03-01	1	210	185
495	2			1	192	Swiss national election studies, cumulated file 1971-2015	27163	RESEARCH	2	6	2	1	1	0	0	2019-09-17	9	2019	2019-09-01	1	230	185
495	2			1	193	Swiss national election studies, cumulated file 1971-2015	24027	RESEARCH	1	3	2	1	1	0	0	2018-04-17	4	2018	2018-04-01	1	286	185
495	2			1	194	Swiss national election studies, cumulated file 1971-2015	22384	RESEARCH	2	6	2	1	1	1	0	2019-06-23	6	2019	2019-06-01	1	96	185
495	1			1	195	Swiss national election studies, cumulated file 1971-2015	22049	TEACHING	3	5		0	3	0	1	2016-05-02	5	2016	2016-05-01	1	107	184
495	1			1	196	Swiss national election studies, cumulated file 1971-2015	22693	RESEARCH	5	6	2	1	1	0	1	2017-03-01	3	2017	2017-03-01	1	194	184
495	1			1	197	Swiss national election studies, cumulated file 1971-2015	22297	RESEARCH	2	6	2	1	1	1	0	2016-05-19	5	2016	2016-05-01	1	107	184
495	2			1	198	Swiss national election studies, cumulated file 1971-2015	24175	RESEARCH	5	6	2	0	8	0	0	2018-04-02	4	2018	2018-04-01	1	286	185
495	2			1	199	Swiss national election studies, cumulated file 1971-2015	23575	RESEARCH	2	6	2	1	1	0	0	2017-10-11	10	2017	2017-10-01	1	190	185
495	2			1	200	Swiss national election studies, cumulated file 1971-2015	24861	RESEARCH	2	6		1	1	1	0	2018-04-25	4	2018	2018-04-01	1	286	185
495	1			1	201	Swiss national election studies, cumulated file 1971-2015	22423	RESEARCH	1	3	1	1	1	1	0	2016-06-29	6	2016	2016-06-01	1	45	184
495	2			1	202	Swiss national election studies, cumulated file 1971-2015	17783	RESEARCH	1	1	2	1	1	0	1	2018-08-21	8	2018	2018-08-01	1	85	185
495	2			1	203	Swiss national election studies, cumulated file 1971-2015	24807	RESEARCH	2	6	1	0	3	0	0	2018-03-14	3	2018	2018-03-01	1	210	185
495	2			1	204	Swiss national election studies, cumulated file 1971-2015	26520	RESEARCH	2	6	2	1	1	0	0	2019-04-01	4	2019	2019-04-01	1	206	185
495	2			1	205	Swiss national election studies, cumulated file 1971-2015	26896	RESEARCH	2	6	2	1	1	1	0	2019-07-14	7	2019	2019-07-01	1	93	185
495	1			1	206	Swiss national election studies, cumulated file 1971-2015	23538	RESEARCH	2	6	2	1	1	1	0	2017-06-28	6	2017	2017-06-01	1	103	184
495	1			1	207	Swiss national election studies, cumulated file 1971-2015	22693	RESEARCH	5	6	2	0	21	0	1	2016-11-21	11	2016	2016-11-01	1	124	184
495	1			1	208	Swiss national election studies, cumulated file 1971-2015	23560	RESEARCH	2	6	2	0	23	0	1	2017-04-13	4	2017	2017-04-01	1	230	184
495	1			1	209	Swiss national election studies, cumulated file 1971-2015	22432	RESEARCH	2	6	2	0	3	1	0	2016-07-04	7	2016	2016-07-01	1	40	184
495	1			1	210	Swiss national election studies, cumulated file 1971-2015	22004	RESEARCH	1	2	1	0	7	0	1	2016-03-14	3	2016	2016-03-01	1	86	184
495	2			1	211	Swiss national election studies, cumulated file 1971-2015	25021	RESEARCH	1	3	2	0	17	0	1	2019-10-09	10	2019	2019-10-01	1	242	185
495	2			1	212	Swiss national election studies, cumulated file 1971-2015	25075	RESEARCH	2	6	2	0	2	0	0	2020-01-31	1	2020	2020-01-01	1	157	185
495	2			1	213	Swiss national election studies, cumulated file 1971-2015	22693	RESEARCH	2	6	1	0	19	0	1	2018-06-15	6	2018	2018-06-01	1	75	185
495	2			1	214	Swiss national election studies, cumulated file 1971-2015	22146	RESEARCH	2	6	2	0	4	1	0	2019-05-18	5	2019	2019-05-01	1	197	185
495	2			1	215	Swiss national election studies, cumulated file 1971-2015	19526	RESEARCH	1	1	1	1	1	1	0	2017-12-07	12	2017	2017-12-01	1	122	185
495	2			1	216	Swiss national election studies, cumulated file 1971-2015	26585	RESEARCH	2	6	2	1	1	1	0	2019-04-25	4	2019	2019-04-01	1	206	185
495	2			1	217	Swiss national election studies, cumulated file 1971-2015	22346	RESEARCH	1	3	2	0	21	0	1	2017-10-31	10	2017	2017-10-01	1	190	185
495	2			1	218	Swiss national election studies, cumulated file 1971-2015	25927	RESEARCH	1	3	1	1	1	1	0	2018-11-30	11	2018	2018-11-01	1	193	185
495	2			1	219	Swiss national election studies, cumulated file 1971-2015	22708	RESEARCH	2	6	2	0	4	0	0	2017-11-06	11	2017	2017-11-01	1	217	185
495	2			1	220	Swiss national election studies, cumulated file 1971-2015	25145	RESEARCH	2	6	2	1	1	1	0	2019-12-12	12	2019	2019-12-01	1	140	185
495	2			1	221	Swiss national election studies, cumulated file 1971-2015	25809	RESEARCH	2	6	2	1	1	1	0	2018-12-05	12	2018	2018-12-01	1	115	185
495	2			1	222	Swiss national election studies, cumulated file 1971-2015	24327	RESEARCH	2	6	2	0	5	0	0	2019-01-03	1	2019	2019-01-01	1	210	185
495	2			1	223	Swiss national election studies, cumulated file 1971-2015	17931	RESEARCH	1	2	1	0	2	1	0	2018-05-11	5	2018	2018-05-01	1	164	185
496	1	6648	2018	1	1	Überfachliche Kompetenzen junger Erwachsener am Übergang zwischen Schule und Beruf. Eidgenössische Jugend- und Rekrutenbefragungen "ch-x" - 2000/2001	7891	RESEARCH	1	4	2	0	14	0	0	2018-03-31	3	2018	2018-03-01	1	210	186
496	1	6648	2018	1	2	Überfachliche Kompetenzen junger Erwachsener am Übergang zwischen Schule und Beruf. Eidgenössische Jugend- und Rekrutenbefragungen "ch-x" - 2000/2001	7891	RESEARCH	1	4	1	0	21	0	0	2019-04-13	4	2019	2019-04-01	1	206	186
496	1	6648	2018	1	3	Überfachliche Kompetenzen junger Erwachsener am Übergang zwischen Schule und Beruf. Eidgenössische Jugend- und Rekrutenbefragungen "ch-x" - 2000/2001	19800	RESEARCH	1	4	2	1	1	1	0	2019-01-11	1	2019	2019-01-01	1	210	186
496	1	6648	2018	1	4	Überfachliche Kompetenzen junger Erwachsener am Übergang zwischen Schule und Beruf. Eidgenössische Jugend- und Rekrutenbefragungen "ch-x" - 2000/2001	23770	RESEARCH	2	6		0	2	1	0	2017-07-03	7	2017	2017-07-01	1	96	186
496	1	6648	2018	1	5	Überfachliche Kompetenzen junger Erwachsener am Übergang zwischen Schule und Beruf. Eidgenössische Jugend- und Rekrutenbefragungen "ch-x" - 2000/2001	24392	RESEARCH	1	3	1	1	1	0	0	2018-05-16	5	2018	2018-05-01	1	164	186
496	1	6648	2018	1	6	Überfachliche Kompetenzen junger Erwachsener am Übergang zwischen Schule und Beruf. Eidgenössische Jugend- und Rekrutenbefragungen "ch-x" - 2000/2001	7891	RESEARCH	1	4	1	0	18	0	0	2018-09-27	9	2018	2018-09-01	1	107	186
498	1	8931	2018	1	1	Befragung zu Art, Umfang, Motiven und Mobilisierungspotentialen der FreiwilligentÃ¤tigkeit - 200	21442	RESEARCH	2	6	2	0	2	0	0	2019-04-05	4	2019	2019-04-01	1	206	187
498	1	8931	2018	1	2	Befragung zu Art, Umfang, Motiven und Mobilisierungspotentialen der FreiwilligentÃ¤tigkeit - 200	24748	RESEARCH	5	6	2	1	1	0	0	2019-01-31	1	2019	2019-01-01	1	210	187
498	1	8931	2018	1	3	Befragung zu Art, Umfang, Motiven und Mobilisierungspotentialen der FreiwilligentÃ¤tigkeit - 200	25001	RESEARCH	6	6	2	0	3	0	0	2019-11-05	11	2019	2019-11-01	1	192	187
498	1	8931	2018	1	4	Befragung zu Art, Umfang, Motiven und Mobilisierungspotentialen der FreiwilligentÃ¤tigkeit - 200	22239	RESEARCH	5	6	2	0	2	0	0	2017-05-16	5	2017	2017-05-01	1	121	187
498	1	8931	2018	1	5	Befragung zu Art, Umfang, Motiven und Mobilisierungspotentialen der FreiwilligentÃ¤tigkeit - 200	22826	RESEARCH	6	6	1	1	1	0	0	2016-12-20	12	2016	2016-12-01	1	127	187
498	1	8931	2018	1	6	Befragung zu Art, Umfang, Motiven und Mobilisierungspotentialen der FreiwilligentÃ¤tigkeit - 200	22658	RESEARCH	2	6	1	1	1	0	1	2017-01-20	1	2017	2017-01-01	1	111	187
498	1	8931	2018	1	7	Befragung zu Art, Umfang, Motiven und Mobilisierungspotentialen der FreiwilligentÃ¤tigkeit - 200	27971	RESEARCH	2	6	1	0	3	1	0	2020-01-22	1	2020	2020-01-01	1	157	187
498	1	8931	2018	1	8	Befragung zu Art, Umfang, Motiven und Mobilisierungspotentialen der FreiwilligentÃ¤tigkeit - 200	26416	RESEARCH	5	6	2	0	2	0	0	2019-03-19	3	2019	2019-03-01	1	285	187
498	1	8931	2018	1	9	Befragung zu Art, Umfang, Motiven und Mobilisierungspotentialen der FreiwilligentÃ¤tigkeit - 200	22695	RESEARCH	2	6	2	0	30	0	1	2016-11-02	11	2016	2016-11-01	1	124	187
498	1	8931	2018	1	10	Befragung zu Art, Umfang, Motiven und Mobilisierungspotentialen der FreiwilligentÃ¤tigkeit - 200	10481	RESEARCH	1	4	2	1	1	1	0	2016-12-20	12	2016	2016-12-01	1	127	187
498	1	8931	2018	1	11	Befragung zu Art, Umfang, Motiven und Mobilisierungspotentialen der FreiwilligentÃ¤tigkeit - 200	22465	RESEARCH	5	3	2	0	4	0	1	2017-08-08	8	2017	2017-08-01	1	43	187
498	1	8931	2018	1	12	Befragung zu Art, Umfang, Motiven und Mobilisierungspotentialen der FreiwilligentÃ¤tigkeit - 200	22465	RESEARCH	2	6	2	0	3	0	1	2016-08-18	8	2016	2016-08-01	1	68	187
498	1	8931	2018	1	13	Befragung zu Art, Umfang, Motiven und Mobilisierungspotentialen der FreiwilligentÃ¤tigkeit - 200	25521	RESEARCH	2	6	2	1	1	0	1	2019-01-11	1	2019	2019-01-01	1	210	187
498	1	8931	2018	1	14	Befragung zu Art, Umfang, Motiven und Mobilisierungspotentialen der FreiwilligentÃ¤tigkeit - 200	10234	RESEARCH	1	1	1	0	8	0	0	2019-01-27	1	2019	2019-01-01	1	210	187
498	1	8931	2018	1	15	Befragung zu Art, Umfang, Motiven und Mobilisierungspotentialen der FreiwilligentÃ¤tigkeit - 200	25521	RESEARCH	1	3	1	0	5	1	1	2020-02-03	2	2020	2020-02-01	1	62	187
498	1	8931	2018	1	16	Befragung zu Art, Umfang, Motiven und Mobilisierungspotentialen der FreiwilligentÃ¤tigkeit - 200	12740	RESEARCH	1	1	1	0	3	1	1	2019-09-10	9	2019	2019-09-01	1	230	187
498	1	8931	2018	1	17	Befragung zu Art, Umfang, Motiven und Mobilisierungspotentialen der FreiwilligentÃ¤tigkeit - 200	22804	RESEARCH	2	6	2	0	15	0	0	2017-12-27	12	2017	2017-12-01	1	122	187
498	1	8931	2018	1	18	Befragung zu Art, Umfang, Motiven und Mobilisierungspotentialen der FreiwilligentÃ¤tigkeit - 200	26416	RESEARCH	5	6	2	0	3	0	0	2019-03-19	3	2019	2019-03-01	1	285	187
498	1	8931	2018	1	19	Befragung zu Art, Umfang, Motiven und Mobilisierungspotentialen der FreiwilligentÃ¤tigkeit - 200	22966	RESEARCH	2	6	2	0	3	0	0	2017-02-22	2	2017	2017-02-01	1	106	187
499	1	4773	2018	1	1
501	1	8943	2018	1	1
503	1	8942	2019	1	1	Meinungsbild zur Sicherheits- und Verteidigungspolitik der Schweiz - 2007	22427	RESEARCH	2	6	2	0	30	1	0	2018-01-17	1	2018	2018-01-01	1	155	188
503	1	8942	2019	1	2	Meinungsbild zur Sicherheits- und Verteidigungspolitik der Schweiz - 2007	22346	RESEARCH	1	3	2	0	66	0	1	2017-11-01	11	2017	2017-11-01	1	217	188
513	1	4773	2018	1	1
514	1	4773	2018	1	1
515	1	4773	2018	1	1
516	1	4773	2018	1	1
518	1	7825	2018	1	1
520	1	9039	2018	1	1	Befragung von Rekruten sowie 20-jÃ¤hrigen der Schweizerischen WohnbevÃ¶lkerung Ã¼ber Aufwachsen, Gesundheit, Freizeit und Sport - 2002/2	25729	RESEARCH	5	6	2	1	1	0	0	2018-10-30	10	2018	2018-10-01	1	196	189
520	1	9039	2018	1	2	Befragung von Rekruten sowie 20-jÃ¤hrigen der Schweizerischen WohnbevÃ¶lkerung Ã¼ber Aufwachsen, Gesundheit, Freizeit und Sport - 2002/2	24479	RESEARCH	2	6		0	5	0	0	2018-01-01	1	2018	2018-01-01	1	155	189
520	1	9039	2018	1	3	Befragung von Rekruten sowie 20-jÃ¤hrigen der Schweizerischen WohnbevÃ¶lkerung Ã¼ber Aufwachsen, Gesundheit, Freizeit und Sport - 2002/2	26987	RESEARCH	2	6	2	0	2	0	0	2019-09-18	9	2019	2019-09-01	1	230	189
520	1	9039	2018	1	4	Befragung von Rekruten sowie 20-jÃ¤hrigen der Schweizerischen WohnbevÃ¶lkerung Ã¼ber Aufwachsen, Gesundheit, Freizeit und Sport - 2002/2	24322	RESEARCH	2	6	2	0	12	0	0	2018-01-03	1	2018	2018-01-01	1	155	189
520	1	9039	2018	1	5	Befragung von Rekruten sowie 20-jÃ¤hrigen der Schweizerischen WohnbevÃ¶lkerung Ã¼ber Aufwachsen, Gesundheit, Freizeit und Sport - 2002/2	7891	RESEARCH	1	4	1	0	20	0	0	2019-04-13	4	2019	2019-04-01	1	206	189
520	1	9039	2018	1	6	Befragung von Rekruten sowie 20-jÃ¤hrigen der Schweizerischen WohnbevÃ¶lkerung Ã¼ber Aufwachsen, Gesundheit, Freizeit und Sport - 2002/2	7891	RESEARCH	1	4	2	0	5	0	0	2018-03-31	3	2018	2018-03-01	1	210	189
520	1	9039	2018	1	7	Befragung von Rekruten sowie 20-jÃ¤hrigen der Schweizerischen WohnbevÃ¶lkerung Ã¼ber Aufwachsen, Gesundheit, Freizeit und Sport - 2002/2	24706	TEACHING	3	5		1	1	1	0	2018-02-20	2	2018	2018-02-01	1	212	189
520	1	9039	2018	1	8	Befragung von Rekruten sowie 20-jÃ¤hrigen der Schweizerischen WohnbevÃ¶lkerung Ã¼ber Aufwachsen, Gesundheit, Freizeit und Sport - 2002/2	24003	RESEARCH	1	3	2	1	1	1	0	2018-01-18	1	2018	2018-01-01	1	155	189
520	1	9039	2018	1	9	Befragung von Rekruten sowie 20-jÃ¤hrigen der Schweizerischen WohnbevÃ¶lkerung Ã¼ber Aufwachsen, Gesundheit, Freizeit und Sport - 2002/2	24392	RESEARCH	1	3	1	0	2	0	0	2018-05-16	5	2018	2018-05-01	1	164	189
520	1	9039	2018	1	10	Befragung von Rekruten sowie 20-jÃ¤hrigen der Schweizerischen WohnbevÃ¶lkerung Ã¼ber Aufwachsen, Gesundheit, Freizeit und Sport - 2002/2	7891	RESEARCH	1	4	1	0	10	0	0	2018-09-27	9	2018	2018-09-01	1	107	189
521	1	8510	2008	1	1
524	1	8187	2018	1	1
526	1	8187	2018	1	1	Die SchlichtungsfÃ¤lle im Bereich des Gleichstellungsgesetzes in der Schweiz - 200	23623	RESEARCH	2	6	2	0	2	1	0	2017-05-05	5	2017	2017-05-01	1	121	190
527	1	8187	2018	1	1
528	1	8992	2019	1	1	EnquÃªte auprÃ¨s des Ã©lectrices et Ã©lecteurs aprÃ¨s les Ã©lections	24175	RESEARCH	5	6	2	0	9	0	0	2017-12-13	12	2017	2017-12-01	1	122	191
528	1	8992	2019	1	2	EnquÃªte auprÃ¨s des Ã©lectrices et Ã©lecteurs aprÃ¨s les Ã©lections	21779	RESEARCH	1	3	2	1	1	0	0	2016-12-07	12	2016	2016-12-01	1	127	191
528	1	8992	2019	1	3	EnquÃªte auprÃ¨s des Ã©lectrices et Ã©lecteurs aprÃ¨s les Ã©lections	16226	TEACHING	3	5		0	12	0	1	2016-08-10	8	2016	2016-08-01	1	68	191
528	1	8992	2019	1	4	EnquÃªte auprÃ¨s des Ã©lectrices et Ã©lecteurs aprÃ¨s les Ã©lections	22212	RESEARCH	2	6	2	0	7	1	0	2016-04-26	4	2016	2016-04-01	1	73	191
528	1	8992	2019	1	5	EnquÃªte auprÃ¨s des Ã©lectrices et Ã©lecteurs aprÃ¨s les Ã©lections	22424	RESEARCH	1	3	2	0	2	0	1	2016-06-29	6	2016	2016-06-01	1	45	191
528	1	8992	2019	1	6	EnquÃªte auprÃ¨s des Ã©lectrices et Ã©lecteurs aprÃ¨s les Ã©lections	25021	RESEARCH	2	6	2	0	5	0	1	2019-10-09	10	2019	2019-10-01	1	242	191
528	1	8992	2019	1	7	EnquÃªte auprÃ¨s des Ã©lectrices et Ã©lecteurs aprÃ¨s les Ã©lections	27376	RESEARCH	2	6	2	1	1	0	0	2019-10-15	10	2019	2019-10-01	1	242	191
528	1	8992	2019	1	8	EnquÃªte auprÃ¨s des Ã©lectrices et Ã©lecteurs aprÃ¨s les Ã©lections	23075	RESEARCH	1	1	1	0	4	1	0	2016-12-12	12	2016	2016-12-01	1	127	191
528	1	8992	2019	1	9	EnquÃªte auprÃ¨s des Ã©lectrices et Ã©lecteurs aprÃ¨s les Ã©lections	21773	RESEARCH	1	3	2	1	1	0	1	2017-09-21	9	2017	2017-09-01	1	44	191
528	1	8992	2019	1	10	EnquÃªte auprÃ¨s des Ã©lectrices et Ã©lecteurs aprÃ¨s les Ã©lections	25787	RESEARCH	2	6	2	1	1	1	0	2018-11-06	11	2018	2018-11-01	1	193	191
528	1	8992	2019	1	11	EnquÃªte auprÃ¨s des Ã©lectrices et Ã©lecteurs aprÃ¨s les Ã©lections	22004	RESEARCH	1	2	1	0	11	0	1	2016-03-31	3	2016	2016-03-01	1	86	191
528	1	8992	2019	1	12	EnquÃªte auprÃ¨s des Ã©lectrices et Ã©lecteurs aprÃ¨s les Ã©lections	24175	RESEARCH	5	6	2	1	1	0	0	2018-04-06	4	2018	2018-04-01	1	286	191
528	1	8992	2019	1	13	EnquÃªte auprÃ¨s des Ã©lectrices et Ã©lecteurs aprÃ¨s les Ã©lections	23568	RESEARCH	2	6	2	0	2	0	0	2017-08-08	8	2017	2017-08-01	1	43	191
528	1	8992	2019	1	14	EnquÃªte auprÃ¨s des Ã©lectrices et Ã©lecteurs aprÃ¨s les Ã©lections	23624	RESEARCH	2	6	1	1	1	0	0	2019-09-13	9	2019	2019-09-01	1	230	191
528	1	8992	2019	1	15	EnquÃªte auprÃ¨s des Ã©lectrices et Ã©lecteurs aprÃ¨s les Ã©lections	22914	RESEARCH	6	6	1	0	4	0	0	2017-06-30	6	2017	2017-06-01	1	103	191
528	1	8992	2019	1	16	EnquÃªte auprÃ¨s des Ã©lectrices et Ã©lecteurs aprÃ¨s les Ã©lections	20539	RESEARCH	1	3	2	1	1	1	0	2016-03-14	3	2016	2016-03-01	1	86	191
528	1	8992	2019	1	17	EnquÃªte auprÃ¨s des Ã©lectrices et Ã©lecteurs aprÃ¨s les Ã©lections	22685	RESEARCH	2	6	2	0	4	0	0	2016-12-02	12	2016	2016-12-01	1	127	191
528	1	8992	2019	1	18	EnquÃªte auprÃ¨s des Ã©lectrices et Ã©lecteurs aprÃ¨s les Ã©lections	23655	RESEARCH	2	6	2	0	4	0	0	2018-03-09	3	2018	2018-03-01	1	210	191
528	1	8992	2019	1	19	EnquÃªte auprÃ¨s des Ã©lectrices et Ã©lecteurs aprÃ¨s les Ã©lections	22043	RESEARCH	6	6	2	0	11	0	1	2017-05-19	5	2017	2017-05-01	1	121	191
528	1	8992	2019	1	20	EnquÃªte auprÃ¨s des Ã©lectrices et Ã©lecteurs aprÃ¨s les Ã©lections	24183	RESEARCH	5	6	2	0	5	0	0	2018-01-21	1	2018	2018-01-01	1	155	191
528	1	8992	2019	1	21	EnquÃªte auprÃ¨s des Ã©lectrices et Ã©lecteurs aprÃ¨s les Ã©lections	24553	RESEARCH	2	6	2	1	1	0	0	2018-02-10	2	2018	2018-02-01	1	212	191
528	1	8992	2019	1	22	EnquÃªte auprÃ¨s des Ã©lectrices et Ã©lecteurs aprÃ¨s les Ã©lections	23450	RESEARCH	2	6	2	0	8	1	0	2017-03-30	3	2017	2017-03-01	1	194	191
528	1	8992	2019	1	23	EnquÃªte auprÃ¨s des Ã©lectrices et Ã©lecteurs aprÃ¨s les Ã©lections	23076	RESEARCH	2	6	2	0	3	0	0	2016-12-13	12	2016	2016-12-01	1	127	191
528	1	8992	2019	1	24	EnquÃªte auprÃ¨s des Ã©lectrices et Ã©lecteurs aprÃ¨s les Ã©lections	22625	RESEARCH	6	6	2	0	2	0	0	2017-02-11	2	2017	2017-02-01	1	106	191
528	1	8992	2019	1	25	EnquÃªte auprÃ¨s des Ã©lectrices et Ã©lecteurs aprÃ¨s les Ã©lections	22411	RESEARCH	1	3	2	0	3	0	1	2019-03-13	3	2019	2019-03-01	1	285	191
528	1	8992	2019	1	26	EnquÃªte auprÃ¨s des Ã©lectrices et Ã©lecteurs aprÃ¨s les Ã©lections	24796	RESEARCH	2	6	2	1	1	0	0	2018-03-07	3	2018	2018-03-01	1	210	191
528	1	8992	2019	1	27	EnquÃªte auprÃ¨s des Ã©lectrices et Ã©lecteurs aprÃ¨s les Ã©lections	26426	RESEARCH	2	6		0	2	1	0	2019-04-04	4	2019	2019-04-01	1	206	191
528	1	8992	2019	1	28	EnquÃªte auprÃ¨s des Ã©lectrices et Ã©lecteurs aprÃ¨s les Ã©lections	21779	RESEARCH	1	3	1	0	2	0	0	2018-11-27	11	2018	2018-11-01	1	193	191
528	1	8992	2019	1	29	EnquÃªte auprÃ¨s des Ã©lectrices et Ã©lecteurs aprÃ¨s les Ã©lections	25921	RESEARCH	2	6		0	10	0	0	2019-06-05	6	2019	2019-06-01	1	96	191
528	1	8992	2019	1	30	EnquÃªte auprÃ¨s des Ã©lectrices et Ã©lecteurs aprÃ¨s les Ã©lections	22808	RESEARCH	2	6	2	0	2	1	0	2019-12-28	12	2019	2019-12-01	1	140	191
528	1	8992	2019	1	31	EnquÃªte auprÃ¨s des Ã©lectrices et Ã©lecteurs aprÃ¨s les Ã©lections	24174	RESEARCH	5	6	2	1	1	0	0	2018-03-22	3	2018	2018-03-01	1	210	191
528	1	8992	2019	1	32	EnquÃªte auprÃ¨s des Ã©lectrices et Ã©lecteurs aprÃ¨s les Ã©lections	16089	RESEARCH	2	6	2	0	3	0	1	2016-04-24	4	2016	2016-04-01	1	73	191
528	1	8992	2019	1	33	EnquÃªte auprÃ¨s des Ã©lectrices et Ã©lecteurs aprÃ¨s les Ã©lections	24107	RESEARCH	2	6		0	4	0	0	2018-01-17	1	2018	2018-01-01	1	155	191
528	1	8992	2019	1	34	EnquÃªte auprÃ¨s des Ã©lectrices et Ã©lecteurs aprÃ¨s les Ã©lections	23137	RESEARCH	2	6	1	0	2	0	0	2017-12-06	12	2017	2017-12-01	1	122	191
528	1	8992	2019	1	35	EnquÃªte auprÃ¨s des Ã©lectrices et Ã©lecteurs aprÃ¨s les Ã©lections	24316	RESEARCH	2	6	2	0	3	0	0	2018-03-22	3	2018	2018-03-01	1	210	191
528	1	8992	2019	1	36	EnquÃªte auprÃ¨s des Ã©lectrices et Ã©lecteurs aprÃ¨s les Ã©lections	22944	RESEARCH	5	6	2	0	3	1	0	2017-04-10	4	2017	2017-04-01	1	230	191
528	1	8992	2019	1	37	EnquÃªte auprÃ¨s des Ã©lectrices et Ã©lecteurs aprÃ¨s les Ã©lections	26268	RESEARCH	1	3	2	0	5	0	0	2019-02-22	2	2019	2019-02-01	1	181	191
528	1	8992	2019	1	38	EnquÃªte auprÃ¨s des Ã©lectrices et Ã©lecteurs aprÃ¨s les Ã©lections	27415	RESEARCH	5	6	2	0	5	0	0	2019-10-24	10	2019	2019-10-01	1	242	191
528	1	8992	2019	1	39	EnquÃªte auprÃ¨s des Ã©lectrices et Ã©lecteurs aprÃ¨s les Ã©lections	22634	RESEARCH	1	2	2	0	2	0	0	2016-09-23	9	2016	2016-09-01	1	69	191
528	1	8992	2019	1	40	EnquÃªte auprÃ¨s des Ã©lectrices et Ã©lecteurs aprÃ¨s les Ã©lections	27258	RESEARCH	1	3	2	0	18	0	0	2019-12-16	12	2019	2019-12-01	1	140	191
528	1	8992	2019	1	41	EnquÃªte auprÃ¨s des Ã©lectrices et Ã©lecteurs aprÃ¨s les Ã©lections	22232	RESEARCH	1	3	1	0	2	1	1	2016-04-28	4	2016	2016-04-01	1	73	191
528	1	8992	2019	1	42	EnquÃªte auprÃ¨s des Ã©lectrices et Ã©lecteurs aprÃ¨s les Ã©lections	22742	RESEARCH	1	3	2	0	9	0	0	2017-09-14	9	2017	2017-09-01	1	44	191
528	1	8992	2019	1	43	EnquÃªte auprÃ¨s des Ã©lectrices et Ã©lecteurs aprÃ¨s les Ã©lections	27835	RESEARCH	2	6	2	1	1	1	0	2020-01-01	1	2020	2020-01-01	1	157	191
528	1	8992	2019	1	44	EnquÃªte auprÃ¨s des Ã©lectrices et Ã©lecteurs aprÃ¨s les Ã©lections	24727	RESEARCH	2	6	2	0	2	0	0	2018-08-08	8	2018	2018-08-01	1	85	191
528	1	8992	2019	1	45	EnquÃªte auprÃ¨s des Ã©lectrices et Ã©lecteurs aprÃ¨s les Ã©lections	9939	RESEARCH	1	4	2	0	4	0	0	2019-09-02	9	2019	2019-09-01	1	230	191
529	1	8750	2018	1	1	EnquÃªte sur la consommation d'alcool, de tabac et de drogues chez les Ã©lÃ¨ves - 2	23141	RESEARCH	5	6	2	0	3	0	1	2018-11-09	11	2018	2018-11-01	1	193	192
529	1	8750	2018	1	2	EnquÃªte sur la consommation d'alcool, de tabac et de drogues chez les Ã©lÃ¨ves - 2	24314	RESEARCH	2	6	2	0	2	0	0	2017-12-20	12	2017	2017-12-01	1	122	192
529	1	8750	2018	1	3	EnquÃªte sur la consommation d'alcool, de tabac et de drogues chez les Ã©lÃ¨ves - 2	23256	RESEARCH	2	6	2	1	1	1	0	2019-04-10	4	2019	2019-04-01	1	206	192
529	1	8750	2018	1	4	EnquÃªte sur la consommation d'alcool, de tabac et de drogues chez les Ã©lÃ¨ves - 2	25798	RESEARCH	5	6	2	0	7	0	0	2018-11-10	11	2018	2018-11-01	1	193	192
530	1			1	1	MOSAiCH: EnquÃªte sur les loisirs et le sport, le rÃ´le du gouvernement, la politique suisse et les relations avec l'Europe - 20	19126	RESEARCH	1	3	2	0	2	0	0	2017-03-03	3	2017	2017-03-01	1	194	193
530	2			1	2	MOSAiCH: EnquÃªte sur les loisirs et le sport, le rÃ´le du gouvernement, la politique suisse et les relations avec l'Europe - 20	6198	RESEARCH	1	1	2	1	1	0	0	2018-05-31	5	2018	2018-05-01	1	164	194
530	1			1	3	MOSAiCH: EnquÃªte sur les loisirs et le sport, le rÃ´le du gouvernement, la politique suisse et les relations avec l'Europe - 20	22108	RESEARCH	2	6	2	0	2	1	0	2016-03-23	3	2016	2016-03-01	1	86	193
530	1			1	4	MOSAiCH: EnquÃªte sur les loisirs et le sport, le rÃ´le du gouvernement, la politique suisse et les relations avec l'Europe - 20	22112	RESEARCH	2	6	2	1	1	1	0	2016-03-27	3	2016	2016-03-01	1	86	193
530	2			1	5	MOSAiCH: EnquÃªte sur les loisirs et le sport, le rÃ´le du gouvernement, la politique suisse et les relations avec l'Europe - 20	13455	RESEARCH	1	1	2	0	27	0	1	2017-10-30	10	2017	2017-10-01	1	190	194
530	1			1	6	MOSAiCH: EnquÃªte sur les loisirs et le sport, le rÃ´le du gouvernement, la politique suisse et les relations avec l'Europe - 20	22059	RESEARCH	2	6	2	0	5	0	1	2016-03-21	3	2016	2016-03-01	1	86	193
530	1			1	7	MOSAiCH: EnquÃªte sur les loisirs et le sport, le rÃ´le du gouvernement, la politique suisse et les relations avec l'Europe - 20	22460	RESEARCH	2	6	2	0	7	1	0	2016-08-04	8	2016	2016-08-01	1	68	193
530	2			1	8	MOSAiCH: EnquÃªte sur les loisirs et le sport, le rÃ´le du gouvernement, la politique suisse et les relations avec l'Europe - 20	21539	RESEARCH	1	2	1	0	7	0	0	2018-03-27	3	2018	2018-03-01	1	210	194
530	1			1	9	MOSAiCH: EnquÃªte sur les loisirs et le sport, le rÃ´le du gouvernement, la politique suisse et les relations avec l'Europe - 20	20537	RESEARCH	7	3	2	0	3	0	0	2016-08-02	8	2016	2016-08-01	1	68	193
530	1			1	10	MOSAiCH: EnquÃªte sur les loisirs et le sport, le rÃ´le du gouvernement, la politique suisse et les relations avec l'Europe - 20	22304	RESEARCH	2	6	2	1	1	0	0	2016-08-29	8	2016	2016-08-01	1	68	193
530	1			1	11	MOSAiCH: EnquÃªte sur les loisirs et le sport, le rÃ´le du gouvernement, la politique suisse et les relations avec l'Europe - 20	19126	RESEARCH	1	3	2	0	4	1	0	2016-08-29	8	2016	2016-08-01	1	68	193
530	3			1	12	MOSAiCH: EnquÃªte sur les loisirs et le sport, le rÃ´le du gouvernement, la politique suisse et les relations avec l'Europe - 20	26496	RESEARCH	1	3	1	1	1	0	1	2019-04-17	4	2019	2019-04-01	1	206	195
530	9	9286	2008	1	13
530	1			1	14	MOSAiCH: EnquÃªte sur les loisirs et le sport, le rÃ´le du gouvernement, la politique suisse et les relations avec l'Europe - 20	22304	RESEARCH	2	6	2	0	2	1	0	2016-05-22	5	2016	2016-05-01	1	107	193
530	1			1	15	MOSAiCH: EnquÃªte sur les loisirs et le sport, le rÃ´le du gouvernement, la politique suisse et les relations avec l'Europe - 20	22305	RESEARCH	2	6	2	1	1	0	0	2016-05-31	5	2016	2016-05-01	1	107	193
530	2			1	16	MOSAiCH: EnquÃªte sur les loisirs et le sport, le rÃ´le du gouvernement, la politique suisse et les relations avec l'Europe - 20	21441	RESEARCH	1	3	1	0	2	0	0	2018-06-01	6	2018	2018-06-01	1	75	194
530	1			1	17	MOSAiCH: EnquÃªte sur les loisirs et le sport, le rÃ´le du gouvernement, la politique suisse et les relations avec l'Europe - 20	18043	RESEARCH	1	3	2	0	2	0	1	2016-03-24	3	2016	2016-03-01	1	86	193
530	3			1	18	MOSAiCH: EnquÃªte sur les loisirs et le sport, le rÃ´le du gouvernement, la politique suisse et les relations avec l'Europe - 20	26563	RESEARCH	2	6	2	0	2	0	0	2019-04-24	4	2019	2019-04-01	1	206	195
531	1	8992	2018	1	1	EnquÃªte auprÃ¨s des candidats - 20	15916	RESEARCH	2	6	1	0	5	0	1	2016-03-15	3	2016	2016-03-01	1	86	196
531	1	8992	2018	1	2	EnquÃªte auprÃ¨s des candidats - 20	22278	RESEARCH	6	6	2	1	1	0	0	2016-05-19	5	2016	2016-05-01	1	107	196
531	1	8992	2018	1	3	EnquÃªte auprÃ¨s des candidats - 20	25517	RESEARCH	1	3	1	0	3	1	0	2018-09-21	9	2018	2018-09-01	1	107	196
531	1	8992	2018	1	4	EnquÃªte auprÃ¨s des candidats - 20	18786	RESEARCH	1	4	2	0	4	0	1	2018-06-15	6	2018	2018-06-01	1	75	196
531	1	8992	2018	1	5	EnquÃªte auprÃ¨s des candidats - 20	16226	TEACHING	3	5		1	1	0	1	2016-08-10	8	2016	2016-08-01	1	68	196
531	1	8992	2018	1	6	EnquÃªte auprÃ¨s des candidats - 20	22742	RESEARCH	1	3	2	0	6	0	0	2017-09-14	9	2017	2017-09-01	1	44	196
531	1	8992	2018	1	7	EnquÃªte auprÃ¨s des candidats - 20	24215	RESEARCH	5	6	1	0	6	0	0	2018-03-05	3	2018	2018-03-01	1	210	196
531	1	8992	2018	1	8	EnquÃªte auprÃ¨s des candidats - 20	18786	RESEARCH	1	4	2	0	8	1	1	2017-05-22	5	2017	2017-05-01	1	121	196
531	1	8992	2018	1	9	EnquÃªte auprÃ¨s des candidats - 20	24744	RESEARCH	2	6	1	1	1	0	0	2018-07-09	7	2018	2018-07-01	1	62	196
531	1	8992	2018	1	10	EnquÃªte auprÃ¨s des candidats - 20	22043	RESEARCH	6	6	2	0	4	0	1	2017-05-19	5	2017	2017-05-01	1	121	196
531	1	8992	2018	1	11	EnquÃªte auprÃ¨s des candidats - 20	27258	RESEARCH	1	3	2	0	20	0	0	2019-12-16	12	2019	2019-12-01	1	140	196
531	1	8992	2018	1	12	EnquÃªte auprÃ¨s des candidats - 20	24175	RESEARCH	5	6	2	0	11	1	0	2017-12-13	12	2017	2017-12-01	1	122	196
531	1	8992	2018	1	13	EnquÃªte auprÃ¨s des candidats - 20	23501	RESEARCH	2	6	2	0	2	1	0	2017-03-29	3	2017	2017-03-01	1	194	196
531	1	8992	2018	1	14	EnquÃªte auprÃ¨s des candidats - 20	22292	RESEARCH	2	6	2	0	2	0	0	2016-11-24	11	2016	2016-11-01	1	124	196
531	1	8992	2018	1	15	EnquÃªte auprÃ¨s des candidats - 20	15916	RESEARCH	1	2	2	0	8	0	1	2018-04-24	4	2018	2018-04-01	1	286	196
531	1	8992	2018	1	16	EnquÃªte auprÃ¨s des candidats - 20	15916	RESEARCH	1	2	2	0	11	1	1	2017-03-24	3	2017	2017-03-01	1	194	196
531	1	8992	2018	1	17	EnquÃªte auprÃ¨s des candidats - 20	27589	RESEARCH	2	6	2	0	4	0	0	2019-11-15	11	2019	2019-11-01	1	192	196
531	1	8992	2018	1	18	EnquÃªte auprÃ¨s des candidats - 20	22004	RESEARCH	1	2	1	0	9	0	1	2016-03-31	3	2016	2016-03-01	1	86	196
531	1	8992	2018	1	19	EnquÃªte auprÃ¨s des candidats - 20	24215	RESEARCH	5	6	2	0	8	1	0	2017-11-19	11	2017	2017-11-01	1	217	196
531	1	8992	2018	1	20	EnquÃªte auprÃ¨s des candidats - 20	14373	RESEARCH	1	2	2	0	8	1	1	2016-09-21	9	2016	2016-09-01	1	69	196
531	1	8992	2018	1	21	EnquÃªte auprÃ¨s des candidats - 20	27415	RESEARCH	5	6	2	0	4	0	0	2019-10-24	10	2019	2019-10-01	1	242	196
531	1	8992	2018	1	22	EnquÃªte auprÃ¨s des candidats - 20	24727	RESEARCH	2	6	2	0	5	0	0	2018-08-06	8	2018	2018-08-01	1	85	196
531	1	8992	2018	1	23	EnquÃªte auprÃ¨s des candidats - 20	27969	RESEARCH	2	6	2	0	2	1	0	2020-02-09	2	2020	2020-02-01	1	62	196
531	1	8992	2018	1	24	EnquÃªte auprÃ¨s des candidats - 20	22058	RESEARCH	1	3	1	0	9	0	1	2017-11-03	11	2017	2017-11-01	1	217	196
531	1	8992	2018	1	25	EnquÃªte auprÃ¨s des candidats - 20	21149	RESEARCH	7	3	1	0	6	0	0	2018-06-27	6	2018	2018-06-01	1	75	196
531	1	8992	2018	1	26	EnquÃªte auprÃ¨s des candidats - 20	19714	RESEARCH	1	3	2	0	2	0	0	2017-11-22	11	2017	2017-11-01	1	217	196
532	1	8652	2018	1	1	Profils, trajectoires et motivations des mÃ©nages installÃ©s dans les nouveaux logements Ã NeuchÃ¢tel -	22388	RESEARCH	2	6	2	0	2	0	0	2018-10-03	10	2018	2018-10-01	1	196	197
532	1	8652	2018	1	2	Profils, trajectoires et motivations des mÃ©nages installÃ©s dans les nouveaux logements Ã NeuchÃ¢tel -	25897	RESEARCH	2	6	2	0	5	0	0	2019-06-04	6	2019	2019-06-01	1	96	197
533	1	8652	2018	1	1	Profils, trajectoires et motivations des mÃ©nages installÃ©s dans les nouveaux logements dans le quartier de Zurich West - 20	25897	RESEARCH	2	6	2	0	6	0	0	2019-05-02	5	2019	2019-05-01	1	197	198
534	1	9359	2019	1	1	Meinungsbild zur Sicherheits- und Verteidigungspolitik der Schweiz - 2008	23770	RESEARCH	2	6		1	1	0	0	2017-07-03	7	2017	2017-07-01	1	96	199
534	1	9359	2019	1	2	Meinungsbild zur Sicherheits- und Verteidigungspolitik der Schweiz - 2008	22346	RESEARCH	1	3	2	0	35	0	1	2017-11-01	11	2017	2017-11-01	1	217	199
534	1	9359	2019	1	3	Meinungsbild zur Sicherheits- und Verteidigungspolitik der Schweiz - 2008	22386	RESEARCH	6	6	2	0	3	0	0	2019-01-07	1	2019	2019-01-01	1	210	199
534	1	9359	2019	1	4	Meinungsbild zur Sicherheits- und Verteidigungspolitik der Schweiz - 2008	22427	RESEARCH	2	6	2	1	1	0	0	2018-01-17	1	2018	2018-01-01	1	155	199
537	1	7825	2018	1	1
538	1	7825	2018	1	1
539	1	7825	2018	1	1
540	1	7825	2018	1	1
541	1	7825	2018	1	1
544	1			1	1	TREE- Swiss Youth Longitudinal Study wave 0 - 2000	22065	RESEARCH	2	6	2	0	2	1	0	2016-03-14	3	2016	2016-03-01	1	86	200
544	2			1	2	TREE- Swiss Youth Longitudinal Study wave 0 - 2000	22468	RESEARCH	2	6	2	0	3	1	0	2016-08-10	8	2016	2016-08-01	1	68	201
544	2			1	3	TREE- Swiss Youth Longitudinal Study wave 0 - 2000	22323	RESEARCH	2	6	2	1	1	1	0	2016-05-26	5	2016	2016-05-01	1	107	201
544	2			1	4	TREE- Swiss Youth Longitudinal Study wave 0 - 2000	22060	RESEARCH	2	6	1	0	5	0	0	2016-05-18	5	2016	2016-05-01	1	107	201
544	1			1	5	TREE- Swiss Youth Longitudinal Study wave 0 - 2000	22125	RESEARCH	2	6	2	0	8	0	0	2016-04-04	4	2016	2016-04-01	1	73	200
544	1			1	6	TREE- Swiss Youth Longitudinal Study wave 0 - 2000	20492	RESEARCH	1	2	1	0	18	0	0	2016-03-08	3	2016	2016-03-01	1	86	200
544	1			1	7	TREE- Swiss Youth Longitudinal Study wave 0 - 2000	22060	RESEARCH	2	6	1	0	6	0	0	2016-03-11	3	2016	2016-03-01	1	86	200
544	1			1	8	TREE- Swiss Youth Longitudinal Study wave 0 - 2000	20492	RESEARCH	1	2	1	0	4	0	0	2017-01-16	1	2017	2017-01-01	1	111	200
544	1			1	9	TREE- Swiss Youth Longitudinal Study wave 0 - 2000	22041	RESEARCH	1	7	2	0	2	0	1	2016-03-03	3	2016	2016-03-01	1	86	200
545	2			1	1	TREE- Swiss Youth Longitudinal Study wave 1 - 2001	22338	RESEARCH	2	6	2	1	1	1	0	2016-05-31	5	2016	2016-05-01	1	107	203
545	1			1	2	TREE- Swiss Youth Longitudinal Study wave 1 - 2001	20492	RESEARCH	1	2	1	0	14	0	0	2016-03-08	3	2016	2016-03-01	1	86	202
545	1			1	3	TREE- Swiss Youth Longitudinal Study wave 1 - 2001	22065	RESEARCH	2	6	2	1	1	0	0	2016-03-14	3	2016	2016-03-01	1	86	202
545	1			1	4	TREE- Swiss Youth Longitudinal Study wave 1 - 2001	20492	RESEARCH	1	2	1	0	11	0	0	2017-01-16	1	2017	2017-01-01	1	111	202
545	1			1	5	TREE- Swiss Youth Longitudinal Study wave 1 - 2001	22125	RESEARCH	2	6	2	0	7	0	0	2016-04-15	4	2016	2016-04-01	1	73	202
545	1			1	6	TREE- Swiss Youth Longitudinal Study wave 1 - 2001	22060	RESEARCH	2	6	1	0	9	0	0	2016-03-11	3	2016	2016-03-01	1	86	202
546	1			1	1	TREE- Swiss Youth Longitudinal Study wave 2 - 2002	22060	RESEARCH	2	6	1	0	4	0	0	2016-03-11	3	2016	2016-03-01	1	86	204
546	1			1	2	TREE- Swiss Youth Longitudinal Study wave 2 - 2002	20492	RESEARCH	1	2	1	0	5	0	0	2017-01-16	1	2017	2017-01-01	1	111	204
546	1			1	3	TREE- Swiss Youth Longitudinal Study wave 2 - 2002	20492	RESEARCH	1	2	1	0	2	0	0	2016-03-08	3	2016	2016-03-01	1	86	204
547	2			1	1	TREE- Swiss Youth Longitudinal Study wave 3 - 2003	22352	TEACHING	3	5		1	1	1	0	2016-06-05	6	2016	2016-06-01	1	45	206
547	1			1	2	TREE- Swiss Youth Longitudinal Study wave 3 - 2003	20492	RESEARCH	1	2	1	0	20	1	0	2017-01-16	1	2017	2017-01-01	1	111	205
547	1			1	3	TREE- Swiss Youth Longitudinal Study wave 3 - 2003	22060	RESEARCH	2	6	1	0	8	0	0	2016-03-11	3	2016	2016-03-01	1	86	205
547	1			1	4	TREE- Swiss Youth Longitudinal Study wave 3 - 2003	20492	RESEARCH	1	2	1	0	8	0	0	2016-03-08	3	2016	2016-03-01	1	86	205
547	2			1	5	TREE- Swiss Youth Longitudinal Study wave 3 - 2003	22149	RESEARCH	1	3	2	1	1	0	0	2016-08-25	8	2016	2016-08-01	1	68	206
548	1			1	1	TREE- Swiss Youth Longitudinal Study wave 4 - 2004	20492	RESEARCH	1	2	1	0	3	0	0	2017-01-16	1	2017	2017-01-01	1	111	207
548	1			1	2	TREE- Swiss Youth Longitudinal Study wave 4 - 2004	22125	RESEARCH	2	6	2	0	6	0	0	2016-04-21	4	2016	2016-04-01	1	73	207
548	1			1	3	TREE- Swiss Youth Longitudinal Study wave 4 - 2004	20492	RESEARCH	1	2	1	0	19	0	0	2016-03-08	3	2016	2016-03-01	1	86	207
548	1			1	4	TREE- Swiss Youth Longitudinal Study wave 4 - 2004	22060	RESEARCH	2	6	1	0	2	0	0	2016-03-11	3	2016	2016-03-01	1	86	207
549	1			1	1	TREE- Swiss Youth Longitudinal Study wave 5 - 2005	20492	RESEARCH	1	2	1	1	1	0	0	2017-01-16	1	2017	2017-01-01	1	111	208
549	1			1	2	TREE- Swiss Youth Longitudinal Study wave 5 - 2005	20492	RESEARCH	1	2	1	0	10	0	0	2016-03-08	3	2016	2016-03-01	1	86	208
549	1			1	3	TREE- Swiss Youth Longitudinal Study wave 5 - 2005	22060	RESEARCH	2	6	1	0	10	1	0	2016-03-11	3	2016	2016-03-01	1	86	208
550	1			1	1	TREE- Swiss Youth Longitudinal Study wave 6 - 2006	20492	RESEARCH	1	2	1	0	7	0	0	2017-01-16	1	2017	2017-01-01	1	111	209
550	1			1	2	TREE- Swiss Youth Longitudinal Study wave 6 - 2006	22060	RESEARCH	2	6	1	0	3	0	0	2016-03-11	3	2016	2016-03-01	1	86	209
550	2			1	3	TREE- Swiss Youth Longitudinal Study wave 6 - 2006	22470	RESEARCH	2	6	2	1	1	0	0	2016-08-10	8	2016	2016-08-01	1	68	210
550	1			1	4	TREE- Swiss Youth Longitudinal Study wave 6 - 2006	20492	RESEARCH	1	2	1	0	12	0	0	2016-03-08	3	2016	2016-03-01	1	86	209
551	1			1	1	TREE- Swiss Youth Longitudinal Study wave 7 - 2007	22060	RESEARCH	2	6	1	0	7	0	0	2016-03-11	3	2016	2016-03-01	1	86	211
551	1			1	2	TREE- Swiss Youth Longitudinal Study wave 7 - 2007	20492	RESEARCH	1	2	1	0	9	0	0	2017-01-16	1	2017	2017-01-01	1	111	211
551	1			1	3	TREE- Swiss Youth Longitudinal Study wave 7 - 2007	20492	RESEARCH	1	2	1	0	13	0	0	2016-03-08	3	2016	2016-03-01	1	86	211
552	1	8945	2018	1	1
553	1	9049	2018	1	1	Umfrage zur Nutzung von Informations- und Kommunikationstechnologien (ICT) in Schweizer Schulen bei ICT-Verantwortlichen/Schulleitungen - 2007	22155	RESEARCH	2	6	2	0	8	0	0	2019-03-18	3	2019	2019-03-01	1	285	212
554	1	9049	2018	1	1	Umfrage zur Nutzung von Informations- und Kommunikationstechnologien (ICT) in Schweizer Schulen bei Lehrenden - 2007	23257	RESEARCH	2	6	2	0	3	0	0	2017-02-21	2	2017	2017-02-01	1	106	213
556	1	9070	2018	1	1	EnquÃªte standardisÃ©e sur les reprÃ©sentations de la guerre, Royaume-Uni - 2	24950	RESEARCH	2	6		0	2	1	0	2018-04-12	4	2018	2018-04-01	1	286	214
556	1	9070	2018	1	2	EnquÃªte standardisÃ©e sur les reprÃ©sentations de la guerre, Royaume-Uni - 2	23919	RESEARCH	2	6	2	1	1	0	0	2017-09-21	9	2017	2017-09-01	1	44	214
556	1	9070	2018	1	3	EnquÃªte standardisÃ©e sur les reprÃ©sentations de la guerre, Royaume-Uni - 2	25666	RESEARCH	2	6	2	0	6	0	0	2018-10-30	10	2018	2018-10-01	1	196	214
556	1	9070	2018	1	4	EnquÃªte standardisÃ©e sur les reprÃ©sentations de la guerre, Royaume-Uni - 2	25300	RESEARCH	1	7	1	0	3	1	0	2018-07-23	7	2018	2018-07-01	1	62	214
556	1	9070	2018	1	5	EnquÃªte standardisÃ©e sur les reprÃ©sentations de la guerre, Royaume-Uni - 2	21787	RESEARCH	5	6	2	0	5	1	1	2017-11-30	11	2017	2017-11-01	1	217	214
559	1			1	1	MOSAiCH: EnquÃªte sur la religion, les inÃ©galitÃ©s sociales et la citoyennetÃ© -	20537	RESEARCH	7	3	2	0	2	0	0	2016-08-02	8	2016	2016-08-01	1	68	215
559	3			1	2	MOSAiCH: EnquÃªte sur la religion, les inÃ©galitÃ©s sociales et la citoyennetÃ© -	25921	TEACHING	2	6		0	2	0	0	2020-01-26	1	2020	2020-01-01	1	157	217
559	1			1	3	MOSAiCH: EnquÃªte sur la religion, les inÃ©galitÃ©s sociales et la citoyennetÃ© -	22301	RESEARCH	1	3	2	0	3	0	0	2016-05-20	5	2016	2016-05-01	1	107	215
559	1			1	4	MOSAiCH: EnquÃªte sur la religion, les inÃ©galitÃ©s sociales et la citoyennetÃ© -	22059	RESEARCH	2	6	2	1	1	0	1	2016-03-21	3	2016	2016-03-01	1	86	215
559	3			1	5	MOSAiCH: EnquÃªte sur la religion, les inÃ©galitÃ©s sociales et la citoyennetÃ© -	9853	RESEARCH	1	1	2	0	8	0	0	2020-01-15	1	2020	2020-01-01	1	157	217
559	2			1	6	MOSAiCH: EnquÃªte sur la religion, les inÃ©galitÃ©s sociales et la citoyennetÃ© -	13455	RESEARCH	1	1	2	0	21	0	1	2017-10-30	10	2017	2017-10-01	1	190	216
559	3			1	7	MOSAiCH: EnquÃªte sur la religion, les inÃ©galitÃ©s sociales et la citoyennetÃ© -	23280	RESEARCH	1	3	2	1	1	0	0	2019-09-28	9	2019	2019-09-01	1	230	217
559	2			1	8	MOSAiCH: EnquÃªte sur la religion, les inÃ©galitÃ©s sociales et la citoyennetÃ© -	6198	RESEARCH	1	1	2	0	5	0	0	2018-05-31	5	2018	2018-05-01	1	164	216
559	3			1	9	MOSAiCH: EnquÃªte sur la religion, les inÃ©galitÃ©s sociales et la citoyennetÃ© -	27043	RESEARCH	1	3	2	0	3	1	0	2019-09-05	9	2019	2019-09-01	1	230	217
559	4	9948	2010	1	10
559	3			1	11	MOSAiCH: EnquÃªte sur la religion, les inÃ©galitÃ©s sociales et la citoyennetÃ© -	27257	RESEARCH	1	2	2	0	2	0	0	2019-09-28	9	2019	2019-09-01	1	230	217
559	3			1	12	MOSAiCH: EnquÃªte sur la religion, les inÃ©galitÃ©s sociales et la citoyennetÃ© -	20974	RESEARCH	1	2	2	1	1	0	0	2019-05-25	5	2019	2019-05-01	1	197	217
559	2			1	13	MOSAiCH: EnquÃªte sur la religion, les inÃ©galitÃ©s sociales et la citoyennetÃ© -	21441	RESEARCH	1	3	1	0	8	1	0	2018-06-01	6	2018	2018-06-01	1	75	216
559	2			1	14	MOSAiCH: EnquÃªte sur la religion, les inÃ©galitÃ©s sociales et la citoyennetÃ© -	21539	RESEARCH	1	2	2	0	12	0	0	2018-03-23	3	2018	2018-03-01	1	210	216
559	2			1	15	MOSAiCH: EnquÃªte sur la religion, les inÃ©galitÃ©s sociales et la citoyennetÃ© -	26322	RESEARCH	2	6	2	0	2	0	0	2019-03-05	3	2019	2019-03-01	1	285	216
559	3			1	16	MOSAiCH: EnquÃªte sur la religion, les inÃ©galitÃ©s sociales et la citoyennetÃ© -	27566	RESEARCH	2	6	2	1	1	0	0	2019-11-12	11	2019	2019-11-01	1	192	217
559	3			1	17	MOSAiCH: EnquÃªte sur la religion, les inÃ©galitÃ©s sociales et la citoyennetÃ© -	26496	RESEARCH	1	3	1	0	6	0	1	2019-04-17	4	2019	2019-04-01	1	206	217
560	1	9052	2018	1	1	Befragung junger deutschschweizer Familien zur Bedeutung von religiÃ¶sen Ritualen - 200	23529	RESEARCH	5	6	2	0	3	0	0	2017-04-04	4	2017	2017-04-01	1	230	218
560	1	9052	2018	1	2	Befragung junger deutschschweizer Familien zur Bedeutung von religiÃ¶sen Ritualen - 200	22062	RESEARCH	2	6	2	0	2	0	0	2016-10-09	10	2016	2016-10-01	1	99	218
561	1	9235	2018	1	1	Befragung zur MiliztÃ¤tigkeit in der Schulpflege - 200	24322	RESEARCH	2	6	2	0	3	0	0	2018-01-03	1	2018	2018-01-01	1	155	219
562	1	9939	2018	1	1
563	1	10152	2019	1	1	Meinungsbild zur Sicherheits- und Verteidigungspolitik der Schweiz - 2009	22386	RESEARCH	6	6	2	0	4	0	0	2019-01-07	1	2019	2019-01-01	1	210	220
563	1	10152	2019	1	2	Meinungsbild zur Sicherheits- und Verteidigungspolitik der Schweiz - 2009	22346	RESEARCH	1	3	2	0	51	0	1	2017-11-01	11	2017	2017-11-01	1	217	220
563	1	10152	2019	1	3	Meinungsbild zur Sicherheits- und Verteidigungspolitik der Schweiz - 2009	22427	RESEARCH	6	6	1	0	22	0	0	2016-07-01	7	2016	2016-07-01	1	40	220
564	1	10159	2019	1	1	Meinungsbild zur Sicherheits- und Verteidigungspolitik der Schweiz - 2010	25786	RESEARCH	2	6		0	2	0	1	2018-11-27	11	2018	2018-11-01	1	193	221
564	1	10159	2019	1	2	Meinungsbild zur Sicherheits- und Verteidigungspolitik der Schweiz - 2010	22427	RESEARCH	2	6	2	0	12	0	0	2017-12-01	12	2017	2017-12-01	1	122	221
564	1	10159	2019	1	3	Meinungsbild zur Sicherheits- und Verteidigungspolitik der Schweiz - 2010	22346	RESEARCH	1	3	2	0	17	0	1	2017-11-01	11	2017	2017-11-01	1	217	221
564	1	10159	2019	1	4	Meinungsbild zur Sicherheits- und Verteidigungspolitik der Schweiz - 2010	25331	RESEARCH	2	6	2	0	4	0	0	2018-08-12	8	2018	2018-08-01	1	85	221
564	1	10159	2019	1	5	Meinungsbild zur Sicherheits- und Verteidigungspolitik der Schweiz - 2010	26551	RESEARCH	2	6		0	6	0	0	2019-04-16	4	2019	2019-04-01	1	206	221
565	1	9309	2018	1	1	Befragung Ã¼ber das Abstimmungsverhalten der eidgenÃ¶ssischen Parlamentarierinnen und Parlamentarier - 2006/20	17808	RESEARCH	1	1	2	0	4	1	0	2018-04-12	4	2018	2018-04-01	1	286	222
565	1	9309	2018	1	2	Befragung Ã¼ber das Abstimmungsverhalten der eidgenÃ¶ssischen Parlamentarierinnen und Parlamentarier - 2006/20	24197	RESEARCH	2	6		1	1	1	0	2017-11-14	11	2017	2017-11-01	1	217	222
565	1	9309	2018	1	3	Befragung Ã¼ber das Abstimmungsverhalten der eidgenÃ¶ssischen Parlamentarierinnen und Parlamentarier - 2006/20	24708	RESEARCH	1	2	2	0	2	1	0	2018-02-21	2	2018	2018-02-01	1	212	222
566	1	6817	2018	1	1	Befragung Jugendlicher von der Schulzeit ins Erwachsenenalter - 1979-2002	23659	RESEARCH	5	6	2	1	1	0	0	2017-05-19	5	2017	2017-05-01	1	121	223
566	1	6817	2018	1	2	Befragung Jugendlicher von der Schulzeit ins Erwachsenenalter - 1979-2002	26025	RESEARCH	1	3	2	0	2	1	0	2018-12-19	12	2018	2018-12-01	1	115	223
566	1	6817	2018	1	3	Befragung Jugendlicher von der Schulzeit ins Erwachsenenalter - 1979-2002	13095	RESEARCH	1	1	1	1	1	0	0	2017-07-27	7	2017	2017-07-01	1	96	223
566	1	6817	2018	1	4	Befragung Jugendlicher von der Schulzeit ins Erwachsenenalter - 1979-2002	25798	RESEARCH	5	6	2	0	5	0	0	2018-11-10	11	2018	2018-11-01	1	193	223
566	1	6817	2018	1	5	Befragung Jugendlicher von der Schulzeit ins Erwachsenenalter - 1979-2002	26037	RESEARCH	1	1	2	1	1	1	0	2018-12-20	12	2018	2018-12-01	1	115	223
566	1	6817	2018	1	6	Befragung Jugendlicher von der Schulzeit ins Erwachsenenalter - 1979-2002	22777	RESEARCH	1	2	1	1	1	1	0	2017-01-09	1	2017	2017-01-01	1	111	223
566	1	6817	2018	1	7	Befragung Jugendlicher von der Schulzeit ins Erwachsenenalter - 1979-2002	13095	RESEARCH	1	1	1	0	2	0	0	2019-07-17	7	2019	2019-07-01	1	93	223
566	1	6817	2018	1	8	Befragung Jugendlicher von der Schulzeit ins Erwachsenenalter - 1979-2002	23933	RESEARCH	2	6		1	1	1	0	2017-09-25	9	2017	2017-09-01	1	44	223
568	1			1	1	European Social Survey, Switzerland - 2006	17397	RESEARCH	1	2	1	0	5	0	0	2017-03-29	3	2017	2017-03-01	1	194	224
568	1			1	2	European Social Survey, Switzerland - 2006	17397	RESEARCH	1	2	1	0	11	0	0	2016-04-11	4	2016	2016-04-01	1	73	224
568	3			1	3	European Social Survey, Switzerland - 2006	17934	RESEARCH	1	3	2	0	3	0	0	2017-06-30	6	2017	2017-06-01	1	103	226
568	3			1	4	European Social Survey, Switzerland - 2006	13455	RESEARCH	1	1	2	0	22	0	1	2017-10-19	10	2017	2017-10-01	1	190	226
568	1			1	5	European Social Survey, Switzerland - 2006	17397	RESEARCH	1	2	1	1	1	0	0	2018-04-09	4	2018	2018-04-01	1	286	224
568	4	12473	2010	1	6	European Social Survey, Switzerland - 2006	26925	RESEARCH	5	6	2	0	4	0	0	2019-08-08	8	2019	2019-08-01	1	89	227
568	4	12473	2010	1	7	European Social Survey, Switzerland - 2006	27297	RESEARCH	2	6	2	0	6	0	0	2019-10-03	10	2019	2019-10-01	1	242	227
568	2			1	8	European Social Survey, Switzerland - 2006	23226	RESEARCH	2	6	2	0	6	0	0	2017-03-29	3	2017	2017-03-01	1	194	225
569	1	558	2018	1	1	Comportement des Ã©coliers suisses en matiÃ¨re de santÃ© - 2	22123	RESEARCH	2	6	2	1	1	0	0	2016-04-18	4	2016	2016-04-01	1	73	228
569	1	558	2018	1	2	Comportement des Ã©coliers suisses en matiÃ¨re de santÃ© - 2	27295	RESEARCH	2	6	2	1	1	1	0	2019-10-07	10	2019	2019-10-01	1	242	228
569	1	558	2018	1	3	Comportement des Ã©coliers suisses en matiÃ¨re de santÃ© - 2	25462	RESEARCH	2	6	2	1	1	1	0	2019-11-12	11	2019	2019-11-01	1	192	228
569	1	558	2018	1	4	Comportement des Ã©coliers suisses en matiÃ¨re de santÃ© - 2	25830	RESEARCH	2	6		0	4	0	0	2019-01-07	1	2019	2019-01-01	1	210	228
569	1	558	2018	1	5	Comportement des Ã©coliers suisses en matiÃ¨re de santÃ© - 2	25830	RESEARCH	2	6		0	3	0	0	2018-11-23	11	2018	2018-11-01	1	193	228
569	1	558	2018	1	6	Comportement des Ã©coliers suisses en matiÃ¨re de santÃ© - 2	22916	RESEARCH	2	6	2	1	1	0	0	2016-12-13	12	2016	2016-12-01	1	127	228
569	1	558	2018	1	7	Comportement des Ã©coliers suisses en matiÃ¨re de santÃ© - 2	11716	RESEARCH	1	1	2	0	5	0	0	2016-10-27	10	2016	2016-10-01	1	99	228
571	1	10265	2018	1	1	Befragung zu Art, Umfang, Motiven und Mobilisierungspotentialen der FreiwilligentÃ¤tigkeit - 201	22826	RESEARCH	6	6	1	0	3	1	0	2016-12-20	12	2016	2016-12-01	1	127	229
571	1	10265	2018	1	2	Befragung zu Art, Umfang, Motiven und Mobilisierungspotentialen der FreiwilligentÃ¤tigkeit - 201	23857	RESEARCH	1	2	1	0	4	0	1	2017-08-28	8	2017	2017-08-01	1	43	229
571	1	10265	2018	1	3	Befragung zu Art, Umfang, Motiven und Mobilisierungspotentialen der FreiwilligentÃ¤tigkeit - 201	10234	RESEARCH	1	1	2	0	5	0	0	2020-02-05	2	2020	2020-02-01	1	62	229
571	1	10265	2018	1	4	Befragung zu Art, Umfang, Motiven und Mobilisierungspotentialen der FreiwilligentÃ¤tigkeit - 201	22239	RESEARCH	5	6	2	1	1	0	0	2017-05-03	5	2017	2017-05-01	1	121	229
571	1	10265	2018	1	5	Befragung zu Art, Umfang, Motiven und Mobilisierungspotentialen der FreiwilligentÃ¤tigkeit - 201	20874	TEACHING	3	5		0	3	0	1	2016-03-07	3	2016	2016-03-01	1	86	229
571	1	10265	2018	1	6	Befragung zu Art, Umfang, Motiven und Mobilisierungspotentialen der FreiwilligentÃ¤tigkeit - 201	2174	RESEARCH	1	7	2	1	1	1	0	2016-04-22	4	2016	2016-04-01	1	73	229
571	1	10265	2018	1	7	Befragung zu Art, Umfang, Motiven und Mobilisierungspotentialen der FreiwilligentÃ¤tigkeit - 201	23005	RESEARCH	2	6		1	1	0	0	2017-12-21	12	2017	2017-12-01	1	122	229
571	1	10265	2018	1	8	Befragung zu Art, Umfang, Motiven und Mobilisierungspotentialen der FreiwilligentÃ¤tigkeit - 201	23857	RESEARCH	1	2	1	0	5	0	1	2017-11-27	11	2017	2017-11-01	1	217	229
571	1	10265	2018	1	9	Befragung zu Art, Umfang, Motiven und Mobilisierungspotentialen der FreiwilligentÃ¤tigkeit - 201	22801	RESEARCH	2	6	2	0	2	1	0	2016-12-26	12	2016	2016-12-01	1	127	229
571	1	10265	2018	1	10	Befragung zu Art, Umfang, Motiven und Mobilisierungspotentialen der FreiwilligentÃ¤tigkeit - 201	22465	RESEARCH	5	3	2	1	1	0	1	2017-08-08	8	2017	2017-08-01	1	43	229
571	1	10265	2018	1	11	Befragung zu Art, Umfang, Motiven und Mobilisierungspotentialen der FreiwilligentÃ¤tigkeit - 201	22465	RESEARCH	2	6	2	0	5	1	1	2016-08-17	8	2016	2016-08-01	1	68	229
571	1	10265	2018	1	12	Befragung zu Art, Umfang, Motiven und Mobilisierungspotentialen der FreiwilligentÃ¤tigkeit - 201	23716	RESEARCH	2	6	1	1	1	0	0	2017-06-07	6	2017	2017-06-01	1	103	229
571	1	10265	2018	1	13	Befragung zu Art, Umfang, Motiven und Mobilisierungspotentialen der FreiwilligentÃ¤tigkeit - 201	26416	RESEARCH	5	6	2	0	4	1	0	2019-03-19	3	2019	2019-03-01	1	285	229
571	1	10265	2018	1	14	Befragung zu Art, Umfang, Motiven und Mobilisierungspotentialen der FreiwilligentÃ¤tigkeit - 201	22958	RESEARCH	2	6	2	1	1	0	0	2016-12-12	12	2016	2016-12-01	1	127	229
571	1	10265	2018	1	15	Befragung zu Art, Umfang, Motiven und Mobilisierungspotentialen der FreiwilligentÃ¤tigkeit - 201	25521	RESEARCH	2	6	2	0	4	0	1	2019-01-11	1	2019	2019-01-01	1	210	229
571	1	10265	2018	1	16	Befragung zu Art, Umfang, Motiven und Mobilisierungspotentialen der FreiwilligentÃ¤tigkeit - 201	23056	RESEARCH	2	6	2	0	2	0	0	2018-01-19	1	2018	2018-01-01	1	155	229
571	1	10265	2018	1	17	Befragung zu Art, Umfang, Motiven und Mobilisierungspotentialen der FreiwilligentÃ¤tigkeit - 201	25001	RESEARCH	6	6	2	0	2	0	0	2019-11-05	11	2019	2019-11-01	1	192	229
571	1	10265	2018	1	18	Befragung zu Art, Umfang, Motiven und Mobilisierungspotentialen der FreiwilligentÃ¤tigkeit - 201	22695	RESEARCH	1	3	2	0	17	0	1	2016-11-02	11	2016	2016-11-01	1	124	229
571	1	10265	2018	1	19	Befragung zu Art, Umfang, Motiven und Mobilisierungspotentialen der FreiwilligentÃ¤tigkeit - 201	24232	RESEARCH	2	6	2	1	1	1	0	2017-11-21	11	2017	2017-11-01	1	217	229
571	1	10265	2018	1	20	Befragung zu Art, Umfang, Motiven und Mobilisierungspotentialen der FreiwilligentÃ¤tigkeit - 201	12740	RESEARCH	1	1	1	1	1	0	1	2019-09-10	9	2019	2019-09-01	1	230	229
571	1	10265	2018	1	21	Befragung zu Art, Umfang, Motiven und Mobilisierungspotentialen der FreiwilligentÃ¤tigkeit - 201	22966	RESEARCH	2	6	2	0	4	1	0	2017-02-22	2	2017	2017-02-01	1	106	229
571	1	10265	2018	1	22	Befragung zu Art, Umfang, Motiven und Mobilisierungspotentialen der FreiwilligentÃ¤tigkeit - 201	27971	RESEARCH	2	6	1	0	2	0	0	2020-01-22	1	2020	2020-01-01	1	157	229
571	1	10265	2018	1	23	Befragung zu Art, Umfang, Motiven und Mobilisierungspotentialen der FreiwilligentÃ¤tigkeit - 201	22658	RESEARCH	2	6	1	0	2	0	1	2017-01-20	1	2017	2017-01-01	1	111	229
571	1	10265	2018	1	24	Befragung zu Art, Umfang, Motiven und Mobilisierungspotentialen der FreiwilligentÃ¤tigkeit - 201	10234	RESEARCH	1	1	1	1	1	0	0	2019-01-27	1	2019	2019-01-01	1	210	229
571	1	10265	2018	1	25	Befragung zu Art, Umfang, Motiven und Mobilisierungspotentialen der FreiwilligentÃ¤tigkeit - 201	21442	RESEARCH	2	6	2	1	1	0	0	2019-04-05	4	2019	2019-04-01	1	206	229
573	1	10288	2018	1	1	World Values Survey in der Schweiz - 2007	25915	RESEARCH	2	6	2	0	8	0	0	2019-01-29	1	2019	2019-01-01	1	210	230
573	1	10288	2018	1	2	World Values Survey in der Schweiz - 2007	24314	RESEARCH	2	6	2	0	3	1	0	2017-12-20	12	2017	2017-12-01	1	122	230
573	1	10288	2018	1	3	World Values Survey in der Schweiz - 2007	25715	RESEARCH	6	6	2	1	1	0	0	2018-11-26	11	2018	2018-11-01	1	193	230
573	1	10288	2018	1	4	World Values Survey in der Schweiz - 2007	22062	RESEARCH	2	6	2	0	4	0	0	2016-10-18	10	2016	2016-10-01	1	99	230
574	1	9400	2018	1	1	Datenbank Ã¼ber die zwischen 1983 und 2007 gÃ¼ltigen, normativen Erlasse des schweizerischen Bundesrech	23513	RESEARCH	1	7	1	1	1	0	0	2018-11-06	11	2018	2018-11-01	1	193	231
574	1	9400	2018	1	2	Datenbank Ã¼ber die zwischen 1983 und 2007 gÃ¼ltigen, normativen Erlasse des schweizerischen Bundesrech	22368	RESEARCH	1	4	1	0	2	1	1	2016-06-13	6	2016	2016-06-01	1	45	231
575	1	10462	2018	1	1
576	3			1	1	European Social Survey, Switzerland - 2008	17934	RESEARCH	1	3	2	0	8	0	0	2017-06-30	6	2017	2017-06-01	1	103	234
576	1			1	2	European Social Survey, Switzerland - 2008	17397	RESEARCH	1	2	1	0	10	0	0	2018-04-09	4	2018	2018-04-01	1	286	232
576	4	12474	2011	1	3	European Social Survey, Switzerland - 2008	26925	RESEARCH	5	6	2	0	13	0	0	2019-08-08	8	2019	2019-08-01	1	89	235
576	1			1	4	European Social Survey, Switzerland - 2008	17397	RESEARCH	1	2	1	0	18	1	0	2017-03-29	3	2017	2017-03-01	1	194	232
576	1			1	5	European Social Survey, Switzerland - 2008	17397	RESEARCH	1	2	1	0	9	0	0	2016-04-11	4	2016	2016-04-01	1	73	232
576	3			1	6	European Social Survey, Switzerland - 2008	24880	RESEARCH	2	6	2	1	1	1	0	2018-04-16	4	2018	2018-04-01	1	286	234
576	3			1	7	European Social Survey, Switzerland - 2008	13455	RESEARCH	1	1	2	0	20	0	1	2017-10-19	10	2017	2017-10-01	1	190	234
576	4	12474	2011	1	8	European Social Survey, Switzerland - 2008	27297	RESEARCH	2	6	2	0	9	1	0	2019-10-03	10	2019	2019-10-01	1	242	235
576	2			1	9	European Social Survey, Switzerland - 2008	23226	RESEARCH	2	6	2	0	9	1	0	2017-03-29	3	2017	2017-03-01	1	194	233
577	1	8310	2018	1	1	Befragung der Schweizer BevÃ¶lkerung zur Umwelt - 200	18911	RESEARCH	1	2	1	1	1	0	1	2016-09-06	9	2016	2016-09-01	1	69	236
577	1	8310	2018	1	2	Befragung der Schweizer BevÃ¶lkerung zur Umwelt - 200	23639	RESEARCH	1	3	2	1	1	1	0	2017-05-09	5	2017	2017-05-01	1	121	236
577	1	8310	2018	1	3	Befragung der Schweizer BevÃ¶lkerung zur Umwelt - 200	25375	RESEARCH	1	2	1	0	2	0	0	2019-08-06	8	2019	2019-08-01	1	89	236
577	1	8310	2018	1	4	Befragung der Schweizer BevÃ¶lkerung zur Umwelt - 200	21424	RESEARCH	2	6		1	1	0	0	2019-04-20	4	2019	2019-04-01	1	206	236
577	1	8310	2018	1	5	Befragung der Schweizer BevÃ¶lkerung zur Umwelt - 200	26219	RESEARCH	6	6	2	0	3	1	0	2019-05-26	5	2019	2019-05-01	1	197	236
577	1	8310	2018	1	6	Befragung der Schweizer BevÃ¶lkerung zur Umwelt - 200	24922	RESEARCH	2	6	2	0	9	0	0	2018-04-06	4	2018	2018-04-01	1	286	236
577	1	8310	2018	1	7	Befragung der Schweizer BevÃ¶lkerung zur Umwelt - 200	23141	RESEARCH	2	6	2	0	4	0	1	2017-01-06	1	2017	2017-01-01	1	111	236
577	1	8310	2018	1	8	Befragung der Schweizer BevÃ¶lkerung zur Umwelt - 200	26364	RESEARCH	2	6		1	1	1	0	2019-03-11	3	2019	2019-03-01	1	285	236
577	1	8310	2018	1	9	Befragung der Schweizer BevÃ¶lkerung zur Umwelt - 200	23905	RESEARCH	2	6	2	1	1	0	0	2018-05-26	5	2018	2018-05-01	1	164	236
577	1	8310	2018	1	10	Befragung der Schweizer BevÃ¶lkerung zur Umwelt - 200	25790	RESEARCH	2	6		1	1	1	0	2018-11-08	11	2018	2018-11-01	1	193	236
577	1	8310	2018	1	11	Befragung der Schweizer BevÃ¶lkerung zur Umwelt - 200	24480	RESEARCH	2	6	2	1	1	0	0	2018-02-06	2	2018	2018-02-01	1	212	236
577	1	8310	2018	1	12	Befragung der Schweizer BevÃ¶lkerung zur Umwelt - 200	24302	RESEARCH	2	6	2	1	1	1	0	2017-12-01	12	2017	2017-12-01	1	122	236
577	1	8310	2018	1	13	Befragung der Schweizer BevÃ¶lkerung zur Umwelt - 200	23524	RESEARCH	2	6	2	1	1	1	0	2017-04-04	4	2017	2017-04-01	1	230	236
577	1	8310	2018	1	14	Befragung der Schweizer BevÃ¶lkerung zur Umwelt - 200	27276	RESEARCH	2	6	2	1	1	1	0	2019-09-30	9	2019	2019-09-01	1	230	236
577	1	8310	2018	1	15	Befragung der Schweizer BevÃ¶lkerung zur Umwelt - 200	23501	RESEARCH	2	6	2	1	1	0	0	2017-03-28	3	2017	2017-03-01	1	194	236
577	1	8310	2018	1	16	Befragung der Schweizer BevÃ¶lkerung zur Umwelt - 200	25308	RESEARCH	2	6	2	0	2	1	0	2018-08-14	8	2018	2018-08-01	1	85	236
577	1	8310	2018	1	17	Befragung der Schweizer BevÃ¶lkerung zur Umwelt - 200	25797	RESEARCH	5	6	2	1	1	0	0	2019-04-12	4	2019	2019-04-01	1	206	236
577	1	8310	2018	1	18	Befragung der Schweizer BevÃ¶lkerung zur Umwelt - 200	21760	RESEARCH	2	6	2	0	3	0	0	2019-01-22	1	2019	2019-01-01	1	210	236
577	1	8310	2018	1	19	Befragung der Schweizer BevÃ¶lkerung zur Umwelt - 200	23995	RESEARCH	1	3	2	0	2	1	0	2017-10-10	10	2017	2017-10-01	1	190	236
577	1	8310	2018	1	20	Befragung der Schweizer BevÃ¶lkerung zur Umwelt - 200	23905	RESEARCH	2	6	2	0	2	1	0	2017-09-14	9	2017	2017-09-01	1	44	236
577	1	8310	2018	1	21	Befragung der Schweizer BevÃ¶lkerung zur Umwelt - 200	27728	TEACHING	2	6		1	1	1	0	2019-12-05	12	2019	2019-12-01	1	140	236
577	1	8310	2018	1	22	Befragung der Schweizer BevÃ¶lkerung zur Umwelt - 200	25308	RESEARCH	2	6	2	1	1	0	0	2018-12-01	12	2018	2018-12-01	1	115	236
577	1	8310	2018	1	23	Befragung der Schweizer BevÃ¶lkerung zur Umwelt - 200	22434	RESEARCH	2	6	2	0	2	1	0	2016-07-05	7	2016	2016-07-01	1	40	236
577	1	8310	2018	1	24	Befragung der Schweizer BevÃ¶lkerung zur Umwelt - 200	24228	RESEARCH	1	4	2	1	1	1	0	2017-11-16	11	2017	2017-11-01	1	217	236
577	1	8310	2018	1	25	Befragung der Schweizer BevÃ¶lkerung zur Umwelt - 200	22639	RESEARCH	2	6	2	0	9	0	0	2016-09-23	9	2016	2016-09-01	1	69	236
577	1	8310	2018	1	26	Befragung der Schweizer BevÃ¶lkerung zur Umwelt - 200	23705	RESEARCH	2	6	2	1	1	0	1	2019-05-23	5	2019	2019-05-01	1	197	236
577	1	8310	2018	1	27	Befragung der Schweizer BevÃ¶lkerung zur Umwelt - 200	26219	RESEARCH	6	6	2	1	1	0	0	2019-02-22	2	2019	2019-02-01	1	181	236
577	1	8310	2018	1	28	Befragung der Schweizer BevÃ¶lkerung zur Umwelt - 200	19896	RESEARCH	2	6	2	0	2	1	0	2018-05-09	5	2018	2018-05-01	1	164	236
577	1	8310	2018	1	29	Befragung der Schweizer BevÃ¶lkerung zur Umwelt - 200	22399	RESEARCH	2	6	2	1	1	0	0	2017-02-09	2	2017	2017-02-01	1	106	236
577	1	8310	2018	1	30	Befragung der Schweizer BevÃ¶lkerung zur Umwelt - 200	24137	RESEARCH	2	6		0	2	1	0	2018-04-11	4	2018	2018-04-01	1	286	236
577	1	8310	2018	1	31	Befragung der Schweizer BevÃ¶lkerung zur Umwelt - 200	23251	RESEARCH	1	3	2	0	2	0	0	2017-02-28	2	2017	2017-02-01	1	106	236
577	1	8310	2018	1	32	Befragung der Schweizer BevÃ¶lkerung zur Umwelt - 200	11617	RESEARCH	1	2	1	1	1	1	0	2017-02-03	2	2017	2017-02-01	1	106	236
577	1	8310	2018	1	33	Befragung der Schweizer BevÃ¶lkerung zur Umwelt - 200	21424	RESEARCH	2	6	2	0	4	0	0	2017-07-05	7	2017	2017-07-01	1	96	236
577	1	8310	2018	1	34	Befragung der Schweizer BevÃ¶lkerung zur Umwelt - 200	26242	RESEARCH	2	6		1	1	0	0	2019-02-20	2	2019	2019-02-01	1	181	236
577	1	8310	2018	1	35	Befragung der Schweizer BevÃ¶lkerung zur Umwelt - 200	24485	RESEARCH	2	6	2	1	1	1	0	2018-01-04	1	2018	2018-01-01	1	155	236
577	1	8310	2018	1	36	Befragung der Schweizer BevÃ¶lkerung zur Umwelt - 200	24223	RESEARCH	2	6	2	1	1	0	0	2017-11-16	11	2017	2017-11-01	1	217	236
577	1	8310	2018	1	37	Befragung der Schweizer BevÃ¶lkerung zur Umwelt - 200	18455	RESEARCH	2	6	2	1	1	1	0	2016-11-25	11	2016	2016-11-01	1	124	236
577	1	8310	2018	1	38	Befragung der Schweizer BevÃ¶lkerung zur Umwelt - 200	25579	RESEARCH	5	6	2	0	2	1	0	2018-09-28	9	2018	2018-09-01	1	107	236
577	1	8310	2018	1	39	Befragung der Schweizer BevÃ¶lkerung zur Umwelt - 200	23141	RESEARCH	2	6	2	0	8	0	1	2016-12-28	12	2016	2016-12-01	1	127	236
578	1	10462	2018	1	1
579	1			1	1	European Social Survey, Switzerland - 2010	17397	RESEARCH	1	2	1	0	14	0	0	2016-04-11	4	2016	2016-04-01	1	73	237
579	3			1	2	European Social Survey, Switzerland - 2010	17934	RESEARCH	1	3	2	0	9	0	0	2017-06-30	6	2017	2017-06-01	1	103	239
579	4	12475	2011	1	3	European Social Survey, Switzerland - 2010	14357	RESEARCH	1	1	2	1	1	1	0	2020-02-04	2	2020	2020-02-01	1	62	240
579	2			1	4	European Social Survey, Switzerland - 2010	23226	RESEARCH	2	6	2	0	5	0	0	2018-04-13	4	2018	2018-04-01	1	286	238
579	1			1	5	European Social Survey, Switzerland - 2010	22399	RESEARCH	2	6	2	0	3	1	0	2017-02-13	2	2017	2017-02-01	1	106	237
579	1			1	6	European Social Survey, Switzerland - 2010	22342	RESEARCH	2	6	2	1	1	1	0	2016-06-01	6	2016	2016-06-01	1	45	237
579	1			1	7	European Social Survey, Switzerland - 2010	22686	RESEARCH	1	7	2	0	2	1	0	2016-09-26	9	2016	2016-09-01	1	69	237
579	4	12475	2011	1	8	European Social Survey, Switzerland - 2010	26925	RESEARCH	5	6	2	0	5	0	0	2019-08-09	8	2019	2019-08-01	1	89	240
579	1			1	9	European Social Survey, Switzerland - 2010	17397	RESEARCH	1	2	1	0	4	0	0	2017-03-29	3	2017	2017-03-01	1	194	237
579	1			1	10	European Social Survey, Switzerland - 2010	22126	RESEARCH	2	6	2	0	2	0	0	2016-04-03	4	2016	2016-04-01	1	73	237
579	3			1	11	European Social Survey, Switzerland - 2010	13455	RESEARCH	1	1	2	0	32	0	1	2017-10-19	10	2017	2017-10-01	1	190	239
579	1			1	12	European Social Survey, Switzerland - 2010	17397	RESEARCH	1	2	1	0	6	0	0	2018-04-09	4	2018	2018-04-01	1	286	237
579	2			1	13	European Social Survey, Switzerland - 2010	23226	RESEARCH	2	6	2	0	2	0	0	2017-03-29	3	2017	2017-03-01	1	194	238
579	1			1	14	European Social Survey, Switzerland - 2010	22399	RESEARCH	2	6	2	0	2	0	0	2016-06-22	6	2016	2016-06-01	1	45	237
579	4	12475	2011	1	15	European Social Survey, Switzerland - 2010	27193	TEACHING	2	6		0	2	1	0	2019-09-19	9	2019	2019-09-01	1	230	240
579	1			1	16	European Social Survey, Switzerland - 2010	22160	RESEARCH	2	6	2	0	2	1	0	2016-04-14	4	2016	2016-04-01	1	73	237
579	4	12475	2011	1	17	European Social Survey, Switzerland - 2010	27297	RESEARCH	2	6	2	0	5	0	0	2019-10-03	10	2019	2019-10-01	1	242	240
580	1	10649	2018	1	1	Mesure des compÃ©tences et enquÃªte auprÃ¨s des Ã©lÃ¨ves de 9Ã¨me annÃ©e en Suisse	24946	RESEARCH	5	6	2	1	1	0	0	2018-07-10	7	2018	2018-07-01	1	62	241
580	1	10649	2018	1	2	Mesure des compÃ©tences et enquÃªte auprÃ¨s des Ã©lÃ¨ves de 9Ã¨me annÃ©e en Suisse	22695	RESEARCH	1	3	1	0	10	0	1	2016-11-08	11	2016	2016-11-01	1	124	241
580	1	10649	2018	1	3	Mesure des compÃ©tences et enquÃªte auprÃ¨s des Ã©lÃ¨ves de 9Ã¨me annÃ©e en Suisse	7533	RESEARCH	1	2	2	0	4	0	1	2019-07-15	7	2019	2019-07-01	1	93	241
580	1	10649	2018	1	4	Mesure des compÃ©tences et enquÃªte auprÃ¨s des Ã©lÃ¨ves de 9Ã¨me annÃ©e en Suisse	21932	RESEARCH	1	2	1	0	3	0	0	2017-11-29	11	2017	2017-11-01	1	217	241
580	1	10649	2018	1	5	Mesure des compÃ©tences et enquÃªte auprÃ¨s des Ã©lÃ¨ves de 9Ã¨me annÃ©e en Suisse	22665	RESEARCH	1	4	2	0	7	0	0	2016-09-22	9	2016	2016-09-01	1	69	241
580	1	10649	2018	1	6	Mesure des compÃ©tences et enquÃªte auprÃ¨s des Ã©lÃ¨ves de 9Ã¨me annÃ©e en Suisse	22054	RESEARCH	1	4	1	0	6	1	0	2018-01-17	1	2018	2018-01-01	1	155	241
580	1	10649	2018	1	7	Mesure des compÃ©tences et enquÃªte auprÃ¨s des Ã©lÃ¨ves de 9Ã¨me annÃ©e en Suisse	23903	RESEARCH	1	3	1	0	18	0	1	2019-11-28	11	2019	2019-11-01	1	192	241
580	1	10649	2018	1	8	Mesure des compÃ©tences et enquÃªte auprÃ¨s des Ã©lÃ¨ves de 9Ã¨me annÃ©e en Suisse	26925	RESEARCH	5	6	2	0	3	0	0	2019-08-05	8	2019	2019-08-01	1	89	241
580	1	10649	2018	1	9	Mesure des compÃ©tences et enquÃªte auprÃ¨s des Ã©lÃ¨ves de 9Ã¨me annÃ©e en Suisse	22134	RESEARCH	2	6	2	0	9	0	0	2016-04-06	4	2016	2016-04-01	1	73	241
580	1	10649	2018	1	10	Mesure des compÃ©tences et enquÃªte auprÃ¨s des Ã©lÃ¨ves de 9Ã¨me annÃ©e en Suisse	24843	RESEARCH	5	6	2	0	10	0	0	2018-03-30	3	2018	2018-03-01	1	210	241
580	1	10649	2018	1	11	Mesure des compÃ©tences et enquÃªte auprÃ¨s des Ã©lÃ¨ves de 9Ã¨me annÃ©e en Suisse	24474	RESEARCH	2	6	2	0	4	0	0	2018-01-04	1	2018	2018-01-01	1	155	241
580	1	10649	2018	1	12	Mesure des compÃ©tences et enquÃªte auprÃ¨s des Ã©lÃ¨ves de 9Ã¨me annÃ©e en Suisse	22295	RESEARCH	2	6	2	0	13	1	0	2016-05-30	5	2016	2016-05-01	1	107	241
581	1	10649	2018	1	1	EnquÃªte auprÃ¨s des Ã©coles avec des Ã©lÃ¨ves de 9Ã¨me annÃ©e en Suisse	24946	RESEARCH	5	6	2	0	2	0	0	2018-05-03	5	2018	2018-05-01	1	164	242
581	1	10649	2018	1	2	EnquÃªte auprÃ¨s des Ã©coles avec des Ã©lÃ¨ves de 9Ã¨me annÃ©e en Suisse	24211	RESEARCH	2	6	2	0	4	1	0	2017-11-10	11	2017	2017-11-01	1	217	242
581	1	10649	2018	1	3	EnquÃªte auprÃ¨s des Ã©coles avec des Ã©lÃ¨ves de 9Ã¨me annÃ©e en Suisse	23903	RESEARCH	1	3	2	0	5	0	1	2019-11-28	11	2019	2019-11-01	1	192	242
581	1	10649	2018	1	4	EnquÃªte auprÃ¨s des Ã©coles avec des Ã©lÃ¨ves de 9Ã¨me annÃ©e en Suisse	22665	RESEARCH	1	4	2	1	1	0	0	2016-09-22	9	2016	2016-09-01	1	69	242
581	1	10649	2018	1	5	EnquÃªte auprÃ¨s des Ã©coles avec des Ã©lÃ¨ves de 9Ã¨me annÃ©e en Suisse	22295	RESEARCH	2	6	2	0	6	0	0	2016-05-30	5	2016	2016-05-01	1	107	242
581	1	10649	2018	1	6	EnquÃªte auprÃ¨s des Ã©coles avec des Ã©lÃ¨ves de 9Ã¨me annÃ©e en Suisse	24474	RESEARCH	2	6	2	0	5	1	0	2018-01-06	1	2018	2018-01-01	1	155	242
581	1	10649	2018	1	7	EnquÃªte auprÃ¨s des Ã©coles avec des Ã©lÃ¨ves de 9Ã¨me annÃ©e en Suisse	22134	RESEARCH	2	6	2	0	2	0	0	2016-04-06	4	2016	2016-04-01	1	73	242
581	1	10649	2018	1	8	EnquÃªte auprÃ¨s des Ã©coles avec des Ã©lÃ¨ves de 9Ã¨me annÃ©e en Suisse	22695	RESEARCH	1	3	1	0	24	0	1	2016-11-08	11	2016	2016-11-01	1	124	242
581	1	10649	2018	1	9	EnquÃªte auprÃ¨s des Ã©coles avec des Ã©lÃ¨ves de 9Ã¨me annÃ©e en Suisse	24843	RESEARCH	5	6	2	0	6	0	0	2018-03-30	3	2018	2018-03-01	1	210	242
582	1	10650	2018	1	1	Mesure des compÃ©tences et enquÃªte auprÃ¨s des Ã©lÃ¨ves de 9Ã¨me annÃ©e en Suisse	26925	RESEARCH	5	6	2	0	8	0	0	2019-08-06	8	2019	2019-08-01	1	89	243
582	1	10650	2018	1	2	Mesure des compÃ©tences et enquÃªte auprÃ¨s des Ã©lÃ¨ves de 9Ã¨me annÃ©e en Suisse	22111	RESEARCH	2	6	2	0	3	0	0	2018-08-30	8	2018	2018-08-01	1	85	243
582	1	10650	2018	1	3	Mesure des compÃ©tences et enquÃªte auprÃ¨s des Ã©lÃ¨ves de 9Ã¨me annÃ©e en Suisse	22695	RESEARCH	1	3	1	0	19	0	1	2016-11-08	11	2016	2016-11-01	1	124	243
582	1	10650	2018	1	4	Mesure des compÃ©tences et enquÃªte auprÃ¨s des Ã©lÃ¨ves de 9Ã¨me annÃ©e en Suisse	21932	RESEARCH	1	2	1	0	4	0	0	2017-11-29	11	2017	2017-11-01	1	217	243
582	1	10650	2018	1	5	Mesure des compÃ©tences et enquÃªte auprÃ¨s des Ã©lÃ¨ves de 9Ã¨me annÃ©e en Suisse	25830	RESEARCH	2	6		0	5	0	0	2018-11-21	11	2018	2018-11-01	1	193	243
582	1	10650	2018	1	6	Mesure des compÃ©tences et enquÃªte auprÃ¨s des Ã©lÃ¨ves de 9Ã¨me annÃ©e en Suisse	22665	RESEARCH	1	4	2	0	4	0	0	2016-09-22	9	2016	2016-09-01	1	69	243
582	1	10650	2018	1	7	Mesure des compÃ©tences et enquÃªte auprÃ¨s des Ã©lÃ¨ves de 9Ã¨me annÃ©e en Suisse	20307	RESEARCH	1	4	2	1	1	0	0	2018-06-19	6	2018	2018-06-01	1	75	243
582	1	10650	2018	1	8	Mesure des compÃ©tences et enquÃªte auprÃ¨s des Ã©lÃ¨ves de 9Ã¨me annÃ©e en Suisse	24843	RESEARCH	5	6	2	0	5	0	0	2018-03-30	3	2018	2018-03-01	1	210	243
582	1	10650	2018	1	9	Mesure des compÃ©tences et enquÃªte auprÃ¨s des Ã©lÃ¨ves de 9Ã¨me annÃ©e en Suisse	7533	RESEARCH	1	2	2	0	3	0	1	2019-07-15	7	2019	2019-07-01	1	93	243
582	1	10650	2018	1	10	Mesure des compÃ©tences et enquÃªte auprÃ¨s des Ã©lÃ¨ves de 9Ã¨me annÃ©e en Suisse	23691	RESEARCH	1	3	1	0	4	1	0	2017-05-30	5	2017	2017-05-01	1	121	243
582	1	10650	2018	1	11	Mesure des compÃ©tences et enquÃªte auprÃ¨s des Ã©lÃ¨ves de 9Ã¨me annÃ©e en Suisse	22134	RESEARCH	2	6	2	0	7	0	0	2016-04-06	4	2016	2016-04-01	1	73	243
582	1	10650	2018	1	12	Mesure des compÃ©tences et enquÃªte auprÃ¨s des Ã©lÃ¨ves de 9Ã¨me annÃ©e en Suisse	24096	RESEARCH	2	6	2	1	1	0	0	2017-10-17	10	2017	2017-10-01	1	190	243
582	1	10650	2018	1	13	Mesure des compÃ©tences et enquÃªte auprÃ¨s des Ã©lÃ¨ves de 9Ã¨me annÃ©e en Suisse	22054	RESEARCH	1	4	1	0	2	0	0	2018-01-17	1	2018	2018-01-01	1	155	243
582	1	10650	2018	1	14	Mesure des compÃ©tences et enquÃªte auprÃ¨s des Ã©lÃ¨ves de 9Ã¨me annÃ©e en Suisse	26708	RESEARCH	2	6		0	2	0	0	2019-05-20	5	2019	2019-05-01	1	197	243
582	1	10650	2018	1	15	Mesure des compÃ©tences et enquÃªte auprÃ¨s des Ã©lÃ¨ves de 9Ã¨me annÃ©e en Suisse	22295	RESEARCH	2	6	2	1	1	0	0	2016-05-30	5	2016	2016-05-01	1	107	243
582	1	10650	2018	1	16	Mesure des compÃ©tences et enquÃªte auprÃ¨s des Ã©lÃ¨ves de 9Ã¨me annÃ©e en Suisse	23903	RESEARCH	1	3	1	0	12	0	1	2019-11-28	11	2019	2019-11-01	1	192	243
582	1	10650	2018	1	17	Mesure des compÃ©tences et enquÃªte auprÃ¨s des Ã©lÃ¨ves de 9Ã¨me annÃ©e en Suisse	22897	RESEARCH	2	6	2	1	1	0	0	2017-01-03	1	2017	2017-01-01	1	111	243
582	1	10650	2018	1	18	Mesure des compÃ©tences et enquÃªte auprÃ¨s des Ã©lÃ¨ves de 9Ã¨me annÃ©e en Suisse	22897	RESEARCH	2	6	2	0	3	0	0	2016-11-22	11	2016	2016-11-01	1	124	243
583	1	10650	2018	1	1	EnquÃªte auprÃ¨s des Ã©coles avec des Ã©lÃ¨ves de 9Ã¨me annÃ©e en Suisse	22111	RESEARCH	2	6	2	1	1	0	0	2018-08-30	8	2018	2018-08-01	1	85	244
583	1	10650	2018	1	2	EnquÃªte auprÃ¨s des Ã©coles avec des Ã©lÃ¨ves de 9Ã¨me annÃ©e en Suisse	23691	RESEARCH	1	3	1	1	1	0	0	2017-05-30	5	2017	2017-05-01	1	121	244
583	1	10650	2018	1	3	EnquÃªte auprÃ¨s des Ã©coles avec des Ã©lÃ¨ves de 9Ã¨me annÃ©e en Suisse	22665	RESEARCH	1	4	2	0	2	0	0	2016-09-22	9	2016	2016-09-01	1	69	244
583	1	10650	2018	1	4	EnquÃªte auprÃ¨s des Ã©coles avec des Ã©lÃ¨ves de 9Ã¨me annÃ©e en Suisse	26708	RESEARCH	2	6		0	3	0	0	2019-05-20	5	2019	2019-05-01	1	197	244
583	1	10650	2018	1	5	EnquÃªte auprÃ¨s des Ã©coles avec des Ã©lÃ¨ves de 9Ã¨me annÃ©e en Suisse	22862	RESEARCH	2	6	2	0	3	0	0	2017-01-18	1	2017	2017-01-01	1	111	244
583	1	10650	2018	1	6	EnquÃªte auprÃ¨s des Ã©coles avec des Ã©lÃ¨ves de 9Ã¨me annÃ©e en Suisse	22134	RESEARCH	2	6	2	0	3	0	0	2016-04-06	4	2016	2016-04-01	1	73	244
583	1	10650	2018	1	7	EnquÃªte auprÃ¨s des Ã©coles avec des Ã©lÃ¨ves de 9Ã¨me annÃ©e en Suisse	24474	RESEARCH	2	6	2	0	2	0	0	2018-01-03	1	2018	2018-01-01	1	155	244
583	1	10650	2018	1	8	EnquÃªte auprÃ¨s des Ã©coles avec des Ã©lÃ¨ves de 9Ã¨me annÃ©e en Suisse	24843	RESEARCH	5	6	2	0	13	0	0	2018-03-30	3	2018	2018-03-01	1	210	244
583	1	10650	2018	1	9	EnquÃªte auprÃ¨s des Ã©coles avec des Ã©lÃ¨ves de 9Ã¨me annÃ©e en Suisse	22695	RESEARCH	1	3	1	0	28	0	1	2016-11-08	11	2016	2016-11-01	1	124	244
583	1	10650	2018	1	10	EnquÃªte auprÃ¨s des Ã©coles avec des Ã©lÃ¨ves de 9Ã¨me annÃ©e en Suisse	23903	RESEARCH	1	3	1	1	1	0	1	2019-11-28	11	2019	2019-11-01	1	192	244
583	1	10650	2018	1	11	EnquÃªte auprÃ¨s des Ã©coles avec des Ã©lÃ¨ves de 9Ã¨me annÃ©e en Suisse	22295	RESEARCH	2	6	2	0	10	0	0	2016-05-30	5	2016	2016-05-01	1	107	244
583	1	10650	2018	1	12	EnquÃªte auprÃ¨s des Ã©coles avec des Ã©lÃ¨ves de 9Ã¨me annÃ©e en Suisse	20307	RESEARCH	1	4	2	0	2	1	0	2018-06-19	6	2018	2018-06-01	1	75	244
584	6			1	1	Cocon: Kohorte 1: Befragung zu LebensverhÃ¤ltnissen, Lebenserfahrungen und psychosozialer Entwicklung - 2006-201	27214	TEACHING	2	6		1	1	0	0	2019-09-23	9	2019	2019-09-01	1	230	249
584	3			1	2	Cocon: Kohorte 1: Befragung zu LebensverhÃ¤ltnissen, Lebenserfahrungen und psychosozialer Entwicklung - 2006-201	25515	RESEARCH	2	6	2	1	1	0	0	2018-12-15	12	2018	2018-12-01	1	115	247
584	2			1	3	Cocon: Kohorte 1: Befragung zu LebensverhÃ¤ltnissen, Lebenserfahrungen und psychosozialer Entwicklung - 2006-201	23530	RESEARCH	1	2	1	1	1	0	0	2017-10-05	10	2017	2017-10-01	1	190	246
584	2			1	4	Cocon: Kohorte 1: Befragung zu LebensverhÃ¤ltnissen, Lebenserfahrungen und psychosozialer Entwicklung - 2006-201	20876	RESEARCH	1	2	2	0	4	0	1	2018-11-12	11	2018	2018-11-01	1	193	246
584	2			1	5	Cocon: Kohorte 1: Befragung zu LebensverhÃ¤ltnissen, Lebenserfahrungen und psychosozialer Entwicklung - 2006-201	22693	RESEARCH	1	7	2	0	4	0	1	2018-07-30	7	2018	2018-07-01	1	62	246
584	1			1	6	Cocon: Kohorte 1: Befragung zu LebensverhÃ¤ltnissen, Lebenserfahrungen und psychosozialer Entwicklung - 2006-201	22299	RESEARCH	5	6	2	1	1	1	0	2016-06-03	6	2016	2016-06-01	1	45	245
584	6			1	7	Cocon: Kohorte 1: Befragung zu LebensverhÃ¤ltnissen, Lebenserfahrungen und psychosozialer Entwicklung - 2006-201	20440	RESEARCH	1	2	2	0	3	1	0	2019-09-11	9	2019	2019-09-01	1	230	249
584	2			1	8	Cocon: Kohorte 1: Befragung zu LebensverhÃ¤ltnissen, Lebenserfahrungen und psychosozialer Entwicklung - 2006-201	25229	RESEARCH	6	6	2	1	1	0	0	2018-06-12	6	2018	2018-06-01	1	75	246
584	2			1	9	Cocon: Kohorte 1: Befragung zu LebensverhÃ¤ltnissen, Lebenserfahrungen und psychosozialer Entwicklung - 2006-201	23397	RESEARCH	1	4	2	0	4	1	0	2017-04-21	4	2017	2017-04-01	1	230	246
584	2			1	10	Cocon: Kohorte 1: Befragung zu LebensverhÃ¤ltnissen, Lebenserfahrungen und psychosozialer Entwicklung - 2006-201	25515	RESEARCH	2	6	2	0	3	0	0	2018-12-15	12	2018	2018-12-01	1	115	246
584	2			1	11	Cocon: Kohorte 1: Befragung zu LebensverhÃ¤ltnissen, Lebenserfahrungen und psychosozialer Entwicklung - 2006-201	15681	RESEARCH	1	3	1	1	1	0	0	2018-12-18	12	2018	2018-12-01	1	115	246
584	2			1	12	Cocon: Kohorte 1: Befragung zu LebensverhÃ¤ltnissen, Lebenserfahrungen und psychosozialer Entwicklung - 2006-201	18061	TEACHING	3	5		1	1	1	0	2017-02-03	2	2017	2017-02-01	1	106	246
584	3			1	13	Cocon: Kohorte 1: Befragung zu LebensverhÃ¤ltnissen, Lebenserfahrungen und psychosozialer Entwicklung - 2006-201	22862	RESEARCH	6	6	2	0	4	0	0	2019-03-13	3	2019	2019-03-01	1	285	247
584	2			1	14	Cocon: Kohorte 1: Befragung zu LebensverhÃ¤ltnissen, Lebenserfahrungen und psychosozialer Entwicklung - 2006-201	23209	RESEARCH	6	6	2	0	2	0	0	2017-02-03	2	2017	2017-02-01	1	106	246
584	2			1	15	Cocon: Kohorte 1: Befragung zu LebensverhÃ¤ltnissen, Lebenserfahrungen und psychosozialer Entwicklung - 2006-201	15681	RESEARCH	1	3	1	0	2	0	0	2017-02-01	2	2017	2017-02-01	1	106	246
584	2			1	16	Cocon: Kohorte 1: Befragung zu LebensverhÃ¤ltnissen, Lebenserfahrungen und psychosozialer Entwicklung - 2006-201	24522	RESEARCH	6	6	1	1	1	1	0	2018-01-15	1	2018	2018-01-01	1	155	246
584	5			1	17	Cocon: Kohorte 1: Befragung zu LebensverhÃ¤ltnissen, Lebenserfahrungen und psychosozialer Entwicklung - 2006-201	18884	RESEARCH	2	6	2	1	1	1	0	2019-07-03	7	2019	2019-07-01	1	93	248
584	2			1	18	Cocon: Kohorte 1: Befragung zu LebensverhÃ¤ltnissen, Lebenserfahrungen und psychosozialer Entwicklung - 2006-201	12559	RESEARCH	1	1	1	1	1	0	1	2017-02-13	2	2017	2017-02-01	1	106	246
584	2			1	19	Cocon: Kohorte 1: Befragung zu LebensverhÃ¤ltnissen, Lebenserfahrungen und psychosozialer Entwicklung - 2006-201	24843	RESEARCH	5	6	2	0	2	0	0	2018-03-19	3	2018	2018-03-01	1	210	246
584	2			1	20	Cocon: Kohorte 1: Befragung zu LebensverhÃ¤ltnissen, Lebenserfahrungen und psychosozialer Entwicklung - 2006-201	22798	RESEARCH	1	1	2	1	1	1	0	2017-01-27	1	2017	2017-01-01	1	111	246
584	2			1	21	Cocon: Kohorte 1: Befragung zu LebensverhÃ¤ltnissen, Lebenserfahrungen und psychosozialer Entwicklung - 2006-201	25515	RESEARCH	2	6	2	0	4	0	0	2018-12-15	12	2018	2018-12-01	1	115	246
584	2			1	22	Cocon: Kohorte 1: Befragung zu LebensverhÃ¤ltnissen, Lebenserfahrungen und psychosozialer Entwicklung - 2006-201	25955	RESEARCH	1	3	1	1	1	0	0	2018-12-12	12	2018	2018-12-01	1	115	246
584	2			1	23	Cocon: Kohorte 1: Befragung zu LebensverhÃ¤ltnissen, Lebenserfahrungen und psychosozialer Entwicklung - 2006-201	21760	RESEARCH	2	6	2	0	7	1	0	2018-02-28	2	2018	2018-02-01	1	212	246
584	2			1	24	Cocon: Kohorte 1: Befragung zu LebensverhÃ¤ltnissen, Lebenserfahrungen und psychosozialer Entwicklung - 2006-201	25229	RESEARCH	6	6	2	0	2	1	0	2019-01-08	1	2019	2019-01-01	1	210	246
584	2			1	25	Cocon: Kohorte 1: Befragung zu LebensverhÃ¤ltnissen, Lebenserfahrungen und psychosozialer Entwicklung - 2006-201	24132	RESEARCH	1	3	2	0	3	0	0	2017-10-26	10	2017	2017-10-01	1	190	246
584	3			1	26	Cocon: Kohorte 1: Befragung zu LebensverhÃ¤ltnissen, Lebenserfahrungen und psychosozialer Entwicklung - 2006-201	26669	RESEARCH	2	6	2	0	3	1	0	2019-05-14	5	2019	2019-05-01	1	197	247
584	2			1	27	Cocon: Kohorte 1: Befragung zu LebensverhÃ¤ltnissen, Lebenserfahrungen und psychosozialer Entwicklung - 2006-201	22118	RESEARCH	1	4	1	1	1	1	0	2018-03-19	3	2018	2018-03-01	1	210	246
584	2			1	28	Cocon: Kohorte 1: Befragung zu LebensverhÃ¤ltnissen, Lebenserfahrungen und psychosozialer Entwicklung - 2006-201	25729	RESEARCH	5	6	2	0	2	0	0	2019-02-09	2	2019	2019-02-01	1	181	246
584	2			1	29	Cocon: Kohorte 1: Befragung zu LebensverhÃ¤ltnissen, Lebenserfahrungen und psychosozialer Entwicklung - 2006-201	25729	RESEARCH	6	6	2	0	3	0	0	2018-10-30	10	2018	2018-10-01	1	196	246
584	2			1	30	Cocon: Kohorte 1: Befragung zu LebensverhÃ¤ltnissen, Lebenserfahrungen und psychosozialer Entwicklung - 2006-201	25511	RESEARCH	2	6		0	4	1	0	2018-10-11	10	2018	2018-10-01	1	196	246
584	2			1	31	Cocon: Kohorte 1: Befragung zu LebensverhÃ¤ltnissen, Lebenserfahrungen und psychosozialer Entwicklung - 2006-201	23903	RESEARCH	1	3	2	0	8	0	1	2018-10-17	10	2018	2018-10-01	1	196	246
584	1			1	32	Cocon: Kohorte 1: Befragung zu LebensverhÃ¤ltnissen, Lebenserfahrungen und psychosozialer Entwicklung - 2006-201	22917	RESEARCH	1	2	1	0	3	1	0	2017-01-04	1	2017	2017-01-01	1	111	245
584	2			1	33	Cocon: Kohorte 1: Befragung zu LebensverhÃ¤ltnissen, Lebenserfahrungen und psychosozialer Entwicklung - 2006-201	24479	RESEARCH	2	6		0	7	0	0	2018-01-01	1	2018	2018-01-01	1	155	246
584	1			1	34	Cocon: Kohorte 1: Befragung zu LebensverhÃ¤ltnissen, Lebenserfahrungen und psychosozialer Entwicklung - 2006-201	22917	RESEARCH	1	2	1	0	2	0	0	2016-11-15	11	2016	2016-11-01	1	124	245
584	2			1	35	Cocon: Kohorte 1: Befragung zu LebensverhÃ¤ltnissen, Lebenserfahrungen und psychosozialer Entwicklung - 2006-201	24220	RESEARCH	2	6	2	0	3	0	0	2017-11-17	11	2017	2017-11-01	1	217	246
584	1			1	36	Cocon: Kohorte 1: Befragung zu LebensverhÃ¤ltnissen, Lebenserfahrungen und psychosozialer Entwicklung - 2006-201	19924	RESEARCH	7	3	2	1	1	0	0	2016-10-12	10	2016	2016-10-01	1	99	245
584	2			1	37	Cocon: Kohorte 1: Befragung zu LebensverhÃ¤ltnissen, Lebenserfahrungen und psychosozialer Entwicklung - 2006-201	25543	RESEARCH	2	6	2	1	1	0	0	2018-10-16	10	2018	2018-10-01	1	196	246
584	3			1	38	Cocon: Kohorte 1: Befragung zu LebensverhÃ¤ltnissen, Lebenserfahrungen und psychosozialer Entwicklung - 2006-201	22693	RESEARCH	1	4	1	0	15	0	1	2019-01-15	1	2019	2019-01-01	1	210	247
584	7			1	39	Cocon: Kohorte 1: Befragung zu LebensverhÃ¤ltnissen, Lebenserfahrungen und psychosozialer Entwicklung - 2006-201	27647	RESEARCH	2	6	2	1	1	1	0	2019-12-02	12	2019	2019-12-01	1	140	250
584	3			1	40	Cocon: Kohorte 1: Befragung zu LebensverhÃ¤ltnissen, Lebenserfahrungen und psychosozialer Entwicklung - 2006-201	26025	RESEARCH	1	3	2	1	1	0	0	2018-12-19	12	2018	2018-12-01	1	115	247
584	2			1	41	Cocon: Kohorte 1: Befragung zu LebensverhÃ¤ltnissen, Lebenserfahrungen und psychosozialer Entwicklung - 2006-201	24337	RESEARCH	1	3	1	0	5	0	0	2017-12-06	12	2017	2017-12-01	1	122	246
584	2			1	42	Cocon: Kohorte 1: Befragung zu LebensverhÃ¤ltnissen, Lebenserfahrungen und psychosozialer Entwicklung - 2006-201	22917	RESEARCH	1	2	1	1	1	0	0	2017-08-09	8	2017	2017-08-01	1	43	246
584	7			1	43	Cocon: Kohorte 1: Befragung zu LebensverhÃ¤ltnissen, Lebenserfahrungen und psychosozialer Entwicklung - 2006-201	27214	TEACHING	2	6		0	2	0	0	2019-10-23	10	2019	2019-10-01	1	242	250
584	2			1	44	Cocon: Kohorte 1: Befragung zu LebensverhÃ¤ltnissen, Lebenserfahrungen und psychosozialer Entwicklung - 2006-201	17087	RESEARCH	1	3	1	0	3	1	0	2018-07-30	7	2018	2018-07-01	1	62	246
584	7			1	45	Cocon: Kohorte 1: Befragung zu LebensverhÃ¤ltnissen, Lebenserfahrungen und psychosozialer Entwicklung - 2006-201	27251	RESEARCH	1	4	2	0	2	1	0	2019-09-25	9	2019	2019-09-01	1	230	250
584	2			1	46	Cocon: Kohorte 1: Befragung zu LebensverhÃ¤ltnissen, Lebenserfahrungen und psychosozialer Entwicklung - 2006-201	22693	RESEARCH	2	6	2	0	13	0	1	2018-01-09	1	2018	2018-01-01	1	155	246
584	2			1	47	Cocon: Kohorte 1: Befragung zu LebensverhÃ¤ltnissen, Lebenserfahrungen und psychosozialer Entwicklung - 2006-201	22695	RESEARCH	1	3	2	0	20	0	1	2017-01-30	1	2017	2017-01-01	1	111	246
584	2			1	48	Cocon: Kohorte 1: Befragung zu LebensverhÃ¤ltnissen, Lebenserfahrungen und psychosozialer Entwicklung - 2006-201	23485	RESEARCH	2	6		0	2	0	0	2017-04-05	4	2017	2017-04-01	1	230	246
584	2			1	49	Cocon: Kohorte 1: Befragung zu LebensverhÃ¤ltnissen, Lebenserfahrungen und psychosozialer Entwicklung - 2006-201	22130	RESEARCH	2	6	2	0	2	0	0	2017-10-17	10	2017	2017-10-01	1	190	246
584	3			1	50	Cocon: Kohorte 1: Befragung zu LebensverhÃ¤ltnissen, Lebenserfahrungen und psychosozialer Entwicklung - 2006-201	25021	RESEARCH	2	6	2	0	11	0	1	2019-03-11	3	2019	2019-03-01	1	285	247
584	1			1	51	Cocon: Kohorte 1: Befragung zu LebensverhÃ¤ltnissen, Lebenserfahrungen und psychosozialer Entwicklung - 2006-201	22256	RESEARCH	2	6	2	1	1	0	0	2016-05-17	5	2016	2016-05-01	1	107	245
584	2			1	52	Cocon: Kohorte 1: Befragung zu LebensverhÃ¤ltnissen, Lebenserfahrungen und psychosozialer Entwicklung - 2006-201	21213	RESEARCH	1	1	2	1	1	0	0	2018-10-12	10	2018	2018-10-01	1	196	246
584	2			1	53	Cocon: Kohorte 1: Befragung zu LebensverhÃ¤ltnissen, Lebenserfahrungen und psychosozialer Entwicklung - 2006-201	25515	RESEARCH	2	6	2	0	5	1	0	2018-10-10	10	2018	2018-10-01	1	196	246
584	2			1	54	Cocon: Kohorte 1: Befragung zu LebensverhÃ¤ltnissen, Lebenserfahrungen und psychosozialer Entwicklung - 2006-201	23530	RESEARCH	1	2	1	0	7	0	0	2019-10-27	10	2019	2019-10-01	1	242	246
584	3			1	55	Cocon: Kohorte 1: Befragung zu LebensverhÃ¤ltnissen, Lebenserfahrungen und psychosozialer Entwicklung - 2006-201	25955	RESEARCH	1	3	1	0	3	0	0	2018-12-18	12	2018	2018-12-01	1	115	247
584	7			1	56	Cocon: Kohorte 1: Befragung zu LebensverhÃ¤ltnissen, Lebenserfahrungen und psychosozialer Entwicklung - 2006-201	21324	RESEARCH	1	2	1	1	1	1	0	2019-11-19	11	2019	2019-11-01	1	192	250
584	17	9202	2011	1	57
584	2			1	58	Cocon: Kohorte 1: Befragung zu LebensverhÃ¤ltnissen, Lebenserfahrungen und psychosozialer Entwicklung - 2006-201	21213	RESEARCH	1	1	2	0	6	1	0	2017-10-17	10	2017	2017-10-01	1	190	246
584	2			1	59	Cocon: Kohorte 1: Befragung zu LebensverhÃ¤ltnissen, Lebenserfahrungen und psychosozialer Entwicklung - 2006-201	18443	RESEARCH	1	1	2	0	3	0	0	2017-07-26	7	2017	2017-07-01	1	96	246
584	7			1	60	Cocon: Kohorte 1: Befragung zu LebensverhÃ¤ltnissen, Lebenserfahrungen und psychosozialer Entwicklung - 2006-201	27237	RESEARCH	2	6	2	1	1	0	0	2019-10-23	10	2019	2019-10-01	1	242	250
585	1	10677	2018	1	1	Befragung zur Einstellung der erwachsenen Schweizer BevÃ¶lkerung gegenÃ¼ber Bildungsausgaben fÃ¼r die JÃ¼ngeren -	22292	RESEARCH	6	6	2	1	1	0	0	2016-05-18	5	2016	2016-05-01	1	107	251
585	1	10677	2018	1	2	Befragung zur Einstellung der erwachsenen Schweizer BevÃ¶lkerung gegenÃ¼ber Bildungsausgaben fÃ¼r die JÃ¼ngeren -	22634	RESEARCH	1	2	2	0	8	0	0	2016-09-24	9	2016	2016-09-01	1	69	251
585	1	10677	2018	1	3	Befragung zur Einstellung der erwachsenen Schweizer BevÃ¶lkerung gegenÃ¼ber Bildungsausgaben fÃ¼r die JÃ¼ngeren -	22695	RESEARCH	1	3	1	1	1	0	1	2016-11-03	11	2016	2016-11-01	1	124	251
585	1	10677	2018	1	4	Befragung zur Einstellung der erwachsenen Schweizer BevÃ¶lkerung gegenÃ¼ber Bildungsausgaben fÃ¼r die JÃ¼ngeren -	22695	RESEARCH	1	3	2	0	22	0	1	2019-03-21	3	2019	2019-03-01	1	285	251
587	3			1	1	MOSAiCH: EnquÃªte sur la santÃ©, l'environnement et la politique - 20	26490	RESEARCH	2	6	2	1	1	0	0	2019-04-01	4	2019	2019-04-01	1	206	254
587	3			1	2	MOSAiCH: EnquÃªte sur la santÃ©, l'environnement et la politique - 20	26496	RESEARCH	1	3	1	0	3	0	1	2019-04-17	4	2019	2019-04-01	1	206	254
587	1			1	3	MOSAiCH: EnquÃªte sur la santÃ©, l'environnement et la politique - 20	22059	RESEARCH	2	6	2	0	3	0	1	2016-03-21	3	2016	2016-03-01	1	86	252
587	1			1	4	MOSAiCH: EnquÃªte sur la santÃ©, l'environnement et la politique - 20	20537	RESEARCH	7	3	2	0	4	0	0	2016-08-02	8	2016	2016-08-01	1	68	252
587	3			1	5	MOSAiCH: EnquÃªte sur la santÃ©, l'environnement et la politique - 20	7422	TEACHING	3	5		0	6	1	1	2020-02-03	2	2020	2020-02-01	1	62	254
587	3			1	6	MOSAiCH: EnquÃªte sur la santÃ©, l'environnement et la politique - 20	27722	RESEARCH	1	2	1	0	5	1	0	2019-12-10	12	2019	2019-12-01	1	140	254
587	4	10775	2012	1	7
587	2			1	8	MOSAiCH: EnquÃªte sur la santÃ©, l'environnement et la politique - 20	6198	RESEARCH	1	1	2	0	9	1	0	2018-05-31	5	2018	2018-05-01	1	164	253
587	2			1	9	MOSAiCH: EnquÃªte sur la santÃ©, l'environnement et la politique - 20	21441	RESEARCH	1	3	1	0	3	0	0	2018-06-04	6	2018	2018-06-01	1	75	253
587	1			1	10	MOSAiCH: EnquÃªte sur la santÃ©, l'environnement et la politique - 20	22301	RESEARCH	1	3	2	0	6	0	0	2016-05-20	5	2016	2016-05-01	1	107	252
587	2			1	11	MOSAiCH: EnquÃªte sur la santÃ©, l'environnement et la politique - 20	13455	RESEARCH	1	1	2	0	28	0	1	2017-10-30	10	2017	2017-10-01	1	190	253
587	3			1	12	MOSAiCH: EnquÃªte sur la santÃ©, l'environnement et la politique - 20	19601	RESEARCH	1	4	1	1	1	1	0	2020-01-08	1	2020	2020-01-01	1	157	254
587	2			1	13	MOSAiCH: EnquÃªte sur la santÃ©, l'environnement et la politique - 20	21539	RESEARCH	1	2	1	0	9	0	0	2018-03-27	3	2018	2018-03-01	1	210	253
589	1			1	1	TREE- Swiss Youth Longitudinal Study wave 8 - 2010	20492	RESEARCH	1	2	1	0	17	0	0	2017-01-16	1	2017	2017-01-01	1	111	255
589	1			1	2	TREE- Swiss Youth Longitudinal Study wave 8 - 2010	20492	RESEARCH	1	2	1	0	6	0	0	2016-03-08	3	2016	2016-03-01	1	86	255
589	1			1	3	TREE- Swiss Youth Longitudinal Study wave 8 - 2010	22125	RESEARCH	2	6	2	0	9	1	0	2016-04-21	4	2016	2016-04-01	1	73	255
589	2			1	4	TREE- Swiss Youth Longitudinal Study wave 8 - 2010	22470	RESEARCH	2	6	2	0	2	1	0	2016-08-10	8	2016	2016-08-01	1	68	256
589	1			1	5	TREE- Swiss Youth Longitudinal Study wave 8 - 2010	19924	RESEARCH	1	3	1	0	3	0	0	2016-04-26	4	2016	2016-04-01	1	73	255
589	2			1	6	TREE- Swiss Youth Longitudinal Study wave 8 - 2010	22466	RESEARCH	2	6	2	1	1	1	0	2016-08-10	8	2016	2016-08-01	1	68	256
589	2			1	7	TREE- Swiss Youth Longitudinal Study wave 8 - 2010	14206	RESEARCH	1	2	2	0	2	0	0	2016-07-20	7	2016	2016-07-01	1	40	256
589	3			1	8	TREE- Swiss Youth Longitudinal Study wave 8 - 2010	22567	RESEARCH	2	6	2	1	1	1	0	2016-09-02	9	2016	2016-09-01	1	69	257
589	1			1	9	TREE- Swiss Youth Longitudinal Study wave 8 - 2010	22060	RESEARCH	2	6	1	1	1	0	0	2016-03-11	3	2016	2016-03-01	1	86	255
589	2			1	10	TREE- Swiss Youth Longitudinal Study wave 8 - 2010	22468	RESEARCH	2	6	2	0	2	0	0	2016-08-10	8	2016	2016-08-01	1	68	256
590	1	10890	2019	1	1	EnquÃªte auprÃ¨s des Ã©lectrices et Ã©lecteurs aprÃ¨s les Ã©lections	23624	RESEARCH	2	6	1	0	30	0	0	2019-09-13	9	2019	2019-09-01	1	230	258
590	1	10890	2019	1	2	EnquÃªte auprÃ¨s des Ã©lectrices et Ã©lecteurs aprÃ¨s les Ã©lections	16089	RESEARCH	1	1	2	0	2	0	1	2016-04-24	4	2016	2016-04-01	1	73	258
590	1	10890	2019	1	3	EnquÃªte auprÃ¨s des Ã©lectrices et Ã©lecteurs aprÃ¨s les Ã©lections	23321	RESEARCH	2	6	2	0	3	0	1	2017-02-23	2	2017	2017-02-01	1	106	258
590	1	10890	2019	1	4	EnquÃªte auprÃ¨s des Ã©lectrices et Ã©lecteurs aprÃ¨s les Ã©lections	22424	RESEARCH	1	3	2	0	3	1	1	2016-06-29	6	2016	2016-06-01	1	45	258
590	1	10890	2019	1	5	EnquÃªte auprÃ¨s des Ã©lectrices et Ã©lecteurs aprÃ¨s les Ã©lections	21537	RESEARCH	1	3	1	0	2	0	0	2017-08-15	8	2017	2017-08-01	1	43	258
590	1	10890	2019	1	6	EnquÃªte auprÃ¨s des Ã©lectrices et Ã©lecteurs aprÃ¨s les Ã©lections	24183	RESEARCH	5	6	2	0	7	1	0	2018-01-21	1	2018	2018-01-01	1	155	258
590	1	10890	2019	1	7	EnquÃªte auprÃ¨s des Ã©lectrices et Ã©lecteurs aprÃ¨s les Ã©lections	24164	RESEARCH	2	6	2	0	4	0	0	2017-12-13	12	2017	2017-12-01	1	122	258
590	1	10890	2019	1	8	EnquÃªte auprÃ¨s des Ã©lectrices et Ã©lecteurs aprÃ¨s les Ã©lections	22244	RESEARCH	2	6	2	1	1	0	0	2016-05-01	5	2016	2016-05-01	1	107	258
590	1	10890	2019	1	9	EnquÃªte auprÃ¨s des Ã©lectrices et Ã©lecteurs aprÃ¨s les Ã©lections	22004	RESEARCH	1	3	1	0	12	0	1	2016-03-31	3	2016	2016-03-01	1	86	258
590	1	10890	2019	1	10	EnquÃªte auprÃ¨s des Ã©lectrices et Ã©lecteurs aprÃ¨s les Ã©lections	25933	RESEARCH	2	6		0	2	0	0	2019-03-28	3	2019	2019-03-01	1	285	258
590	1	10890	2019	1	11	EnquÃªte auprÃ¨s des Ã©lectrices et Ã©lecteurs aprÃ¨s les Ã©lections	25337	RESEARCH	2	6		0	3	1	0	2018-08-17	8	2018	2018-08-01	1	85	258
590	1	10890	2019	1	12	EnquÃªte auprÃ¨s des Ã©lectrices et Ã©lecteurs aprÃ¨s les Ã©lections	25781	RESEARCH	2	6	2	0	2	1	0	2019-04-05	4	2019	2019-04-01	1	206	258
590	1	10890	2019	1	13	EnquÃªte auprÃ¨s des Ã©lectrices et Ã©lecteurs aprÃ¨s les Ã©lections	22435	RESEARCH	2	6	2	1	1	0	1	2016-07-07	7	2016	2016-07-01	1	40	258
590	1	10890	2019	1	14	EnquÃªte auprÃ¨s des Ã©lectrices et Ã©lecteurs aprÃ¨s les Ã©lections	24033	RESEARCH	1	3	1	1	1	0	0	2019-03-05	3	2019	2019-03-01	1	285	258
590	1	10890	2019	1	15	EnquÃªte auprÃ¨s des Ã©lectrices et Ã©lecteurs aprÃ¨s les Ã©lections	22131	RESEARCH	2	6	2	0	2	1	0	2016-04-11	4	2016	2016-04-01	1	73	258
590	1	10890	2019	1	16	EnquÃªte auprÃ¨s des Ã©lectrices et Ã©lecteurs aprÃ¨s les Ã©lections	23665	RESEARCH	1	1	1	1	1	1	0	2018-05-14	5	2018	2018-05-01	1	164	258
590	1	10890	2019	1	17	EnquÃªte auprÃ¨s des Ã©lectrices et Ã©lecteurs aprÃ¨s les Ã©lections	22146	RESEARCH	2	6	2	0	2	0	0	2016-04-11	4	2016	2016-04-01	1	73	258
590	1	10890	2019	1	18	EnquÃªte auprÃ¨s des Ã©lectrices et Ã©lecteurs aprÃ¨s les Ã©lections	26268	RESEARCH	1	3	2	0	4	0	0	2019-02-22	2	2019	2019-02-01	1	181	258
590	1	10890	2019	1	19	EnquÃªte auprÃ¨s des Ã©lectrices et Ã©lecteurs aprÃ¨s les Ã©lections	23137	RESEARCH	2	6	1	0	3	1	0	2017-12-06	12	2017	2017-12-01	1	122	258
590	1	10890	2019	1	20	EnquÃªte auprÃ¨s des Ã©lectrices et Ã©lecteurs aprÃ¨s les Ã©lections	21617	RESEARCH	2	6		1	1	1	0	2016-03-08	3	2016	2016-03-01	1	86	258
590	1	10890	2019	1	21	EnquÃªte auprÃ¨s des Ã©lectrices et Ã©lecteurs aprÃ¨s les Ã©lections	25335	RESEARCH	2	6		0	3	0	0	2018-11-15	11	2018	2018-11-01	1	193	258
590	1	10890	2019	1	22	EnquÃªte auprÃ¨s des Ã©lectrices et Ã©lecteurs aprÃ¨s les Ã©lections	24835	RESEARCH	5	6	2	0	5	0	0	2018-04-16	4	2018	2018-04-01	1	286	258
590	1	10890	2019	1	23	EnquÃªte auprÃ¨s des Ã©lectrices et Ã©lecteurs aprÃ¨s les Ã©lections	9138	RESEARCH	1	1	1	1	1	0	1	2019-07-15	7	2019	2019-07-01	1	93	258
590	1	10890	2019	1	24	EnquÃªte auprÃ¨s des Ã©lectrices et Ã©lecteurs aprÃ¨s les Ã©lections	22685	RESEARCH	2	6	2	0	6	0	0	2016-10-18	10	2016	2016-10-01	1	99	258
590	1	10890	2019	1	25	EnquÃªte auprÃ¨s des Ã©lectrices et Ã©lecteurs aprÃ¨s les Ã©lections	24033	RESEARCH	1	3	1	0	7	1	0	2018-07-16	7	2018	2018-07-01	1	62	258
590	1	10890	2019	1	26	EnquÃªte auprÃ¨s des Ã©lectrices et Ã©lecteurs aprÃ¨s les Ã©lections	22043	RESEARCH	6	6	2	0	6	0	1	2017-05-19	5	2017	2017-05-01	1	121	258
590	1	10890	2019	1	27	EnquÃªte auprÃ¨s des Ã©lectrices et Ã©lecteurs aprÃ¨s les Ã©lections	23560	RESEARCH	2	6	2	0	17	0	1	2019-09-06	9	2019	2019-09-01	1	230	258
590	1	10890	2019	1	28	EnquÃªte auprÃ¨s des Ã©lectrices et Ã©lecteurs aprÃ¨s les Ã©lections	23450	RESEARCH	2	6	2	0	4	0	0	2017-03-30	3	2017	2017-03-01	1	194	258
590	1	10890	2019	1	29	EnquÃªte auprÃ¨s des Ã©lectrices et Ã©lecteurs aprÃ¨s les Ã©lections	18085	RESEARCH	7	3	1	0	2	1	0	2017-01-16	1	2017	2017-01-01	1	111	258
590	1	10890	2019	1	30	EnquÃªte auprÃ¨s des Ã©lectrices et Ã©lecteurs aprÃ¨s les Ã©lections	22147	RESEARCH	2	6	2	0	3	0	0	2016-05-23	5	2016	2016-05-01	1	107	258
590	1	10890	2019	1	31	EnquÃªte auprÃ¨s des Ã©lectrices et Ã©lecteurs aprÃ¨s les Ã©lections	26632	RESEARCH	2	6	2	1	1	0	0	2019-05-02	5	2019	2019-05-01	1	197	258
590	1	10890	2019	1	32	EnquÃªte auprÃ¨s des Ã©lectrices et Ã©lecteurs aprÃ¨s les Ã©lections	22742	RESEARCH	1	3	2	0	7	0	0	2017-09-14	9	2017	2017-09-01	1	44	258
590	1	10890	2019	1	33	EnquÃªte auprÃ¨s des Ã©lectrices et Ã©lecteurs aprÃ¨s les Ã©lections	27850	TEACHING	2	6		1	1	0	0	2020-01-06	1	2020	2020-01-01	1	157	258
590	1	10890	2019	1	34	EnquÃªte auprÃ¨s des Ã©lectrices et Ã©lecteurs aprÃ¨s les Ã©lections	26006	RESEARCH	2	6	2	1	1	0	0	2019-03-26	3	2019	2019-03-01	1	285	258
590	1	10890	2019	1	35	EnquÃªte auprÃ¨s des Ã©lectrices et Ã©lecteurs aprÃ¨s les Ã©lections	22196	RESEARCH	2	6	2	0	2	1	0	2016-04-20	4	2016	2016-04-01	1	73	258
590	1	10890	2019	1	36	EnquÃªte auprÃ¨s des Ã©lectrices et Ã©lecteurs aprÃ¨s les Ã©lections	23962	RESEARCH	1	4	2	0	6	0	1	2019-01-09	1	2019	2019-01-01	1	210	258
590	1	10890	2019	1	37	EnquÃªte auprÃ¨s des Ã©lectrices et Ã©lecteurs aprÃ¨s les Ã©lections	24174	RESEARCH	5	6	2	0	11	1	0	2018-03-22	3	2018	2018-03-01	1	210	258
590	1	10890	2019	1	38	EnquÃªte auprÃ¨s des Ã©lectrices et Ã©lecteurs aprÃ¨s les Ã©lections	24047	RESEARCH	7	3	2	0	10	0	0	2018-08-02	8	2018	2018-08-01	1	85	258
590	1	10890	2019	1	39	EnquÃªte auprÃ¨s des Ã©lectrices et Ã©lecteurs aprÃ¨s les Ã©lections	22411	RESEARCH	1	3	2	0	2	0	1	2019-03-13	3	2019	2019-03-01	1	285	258
590	1	10890	2019	1	40	EnquÃªte auprÃ¨s des Ã©lectrices et Ã©lecteurs aprÃ¨s les Ã©lections	27258	RESEARCH	1	3	2	0	14	0	0	2019-12-16	12	2019	2019-12-01	1	140	258
590	1	10890	2019	1	41	EnquÃªte auprÃ¨s des Ã©lectrices et Ã©lecteurs aprÃ¨s les Ã©lections	24164	RESEARCH	5	6	2	0	7	1	0	2018-03-13	3	2018	2018-03-01	1	210	258
590	1	10890	2019	1	42	EnquÃªte auprÃ¨s des Ã©lectrices et Ã©lecteurs aprÃ¨s les Ã©lections	23701	RESEARCH	1	3	2	0	5	0	0	2017-10-05	10	2017	2017-10-01	1	190	258
590	1	10890	2019	1	43	EnquÃªte auprÃ¨s des Ã©lectrices et Ã©lecteurs aprÃ¨s les Ã©lections	16226	TEACHING	3	5		0	18	0	1	2017-10-17	10	2017	2017-10-01	1	190	258
590	1	10890	2019	1	44	EnquÃªte auprÃ¨s des Ã©lectrices et Ã©lecteurs aprÃ¨s les Ã©lections	22099	RESEARCH	2	6	2	0	5	0	1	2016-03-21	3	2016	2016-03-01	1	86	258
590	1	10890	2019	1	45	EnquÃªte auprÃ¨s des Ã©lectrices et Ã©lecteurs aprÃ¨s les Ã©lections	22401	RESEARCH	1	3	2	1	1	1	0	2016-06-24	6	2016	2016-06-01	1	45	258
590	1	10890	2019	1	46	EnquÃªte auprÃ¨s des Ã©lectrices et Ã©lecteurs aprÃ¨s les Ã©lections	23655	RESEARCH	2	6	2	1	1	0	0	2018-02-14	2	2018	2018-02-01	1	212	258
590	1	10890	2019	1	47	EnquÃªte auprÃ¨s des Ã©lectrices et Ã©lecteurs aprÃ¨s les Ã©lections	22965	RESEARCH	2	6	2	1	1	1	0	2018-02-09	2	2018	2018-02-01	1	212	258
590	1	10890	2019	1	48	EnquÃªte auprÃ¨s des Ã©lectrices et Ã©lecteurs aprÃ¨s les Ã©lections	23698	RESEARCH	2	6	2	1	1	1	0	2017-05-31	5	2017	2017-05-01	1	121	258
590	1	10890	2019	1	49	EnquÃªte auprÃ¨s des Ã©lectrices et Ã©lecteurs aprÃ¨s les Ã©lections	23076	RESEARCH	2	6	2	0	5	1	0	2016-12-15	12	2016	2016-12-01	1	127	258
590	1	10890	2019	1	50	EnquÃªte auprÃ¨s des Ã©lectrices et Ã©lecteurs aprÃ¨s les Ã©lections	9939	RESEARCH	1	4	2	1	1	0	0	2019-09-02	9	2019	2019-09-01	1	230	258
590	1	10890	2019	1	51	EnquÃªte auprÃ¨s des Ã©lectrices et Ã©lecteurs aprÃ¨s les Ã©lections	24796	RESEARCH	2	6	2	0	5	0	0	2018-03-07	3	2018	2018-03-01	1	210	258
590	1	10890	2019	1	52	EnquÃªte auprÃ¨s des Ã©lectrices et Ã©lecteurs aprÃ¨s les Ã©lections	27415	RESEARCH	5	6	2	1	1	0	0	2019-10-24	10	2019	2019-10-01	1	242	258
590	1	10890	2019	1	53	EnquÃªte auprÃ¨s des Ã©lectrices et Ã©lecteurs aprÃ¨s les Ã©lections	19230	RESEARCH	1	1	2	0	2	0	0	2018-06-26	6	2018	2018-06-01	1	75	258
590	1	10890	2019	1	54	EnquÃªte auprÃ¨s des Ã©lectrices et Ã©lecteurs aprÃ¨s les Ã©lections	23075	RESEARCH	1	1	1	0	2	0	0	2016-12-12	12	2016	2016-12-01	1	127	258
590	1	10890	2019	1	55	EnquÃªte auprÃ¨s des Ã©lectrices et Ã©lecteurs aprÃ¨s les Ã©lections	22914	RESEARCH	6	6	1	0	3	0	0	2017-06-30	6	2017	2017-06-01	1	103	258
590	1	10890	2019	1	56	EnquÃªte auprÃ¨s des Ã©lectrices et Ã©lecteurs aprÃ¨s les Ã©lections	23701	RESEARCH	1	3	2	0	4	0	0	2018-01-03	1	2018	2018-01-01	1	155	258
590	1	10890	2019	1	57	EnquÃªte auprÃ¨s des Ã©lectrices et Ã©lecteurs aprÃ¨s les Ã©lections	22346	RESEARCH	7	3	2	0	57	0	1	2018-03-01	3	2018	2018-03-01	1	210	258
590	1	10890	2019	1	58	EnquÃªte auprÃ¨s des Ã©lectrices et Ã©lecteurs aprÃ¨s les Ã©lections	24727	RESEARCH	2	6	2	0	4	0	0	2018-08-06	8	2018	2018-08-01	1	85	258
590	1	10890	2019	1	59	EnquÃªte auprÃ¨s des Ã©lectrices et Ã©lecteurs aprÃ¨s les Ã©lections	24175	RESEARCH	5	6	2	0	7	0	0	2017-12-13	12	2017	2017-12-01	1	122	258
590	1	10890	2019	1	60	EnquÃªte auprÃ¨s des Ã©lectrices et Ã©lecteurs aprÃ¨s les Ã©lections	16226	TEACHING	3	5		0	4	0	1	2016-08-10	8	2016	2016-08-01	1	68	258
590	1	10890	2019	1	61	EnquÃªte auprÃ¨s des Ã©lectrices et Ã©lecteurs aprÃ¨s les Ã©lections	24164	RESEARCH	2	6	2	0	3	0	0	2017-12-13	12	2017	2017-12-01	1	122	258
590	1	10890	2019	1	62	EnquÃªte auprÃ¨s des Ã©lectrices et Ã©lecteurs aprÃ¨s les Ã©lections	23640	RESEARCH	2	6	2	0	4	0	0	2017-12-17	12	2017	2017-12-01	1	122	258
590	1	10890	2019	1	63	EnquÃªte auprÃ¨s des Ã©lectrices et Ã©lecteurs aprÃ¨s les Ã©lections	25844	RESEARCH	2	6		1	1	1	0	2019-03-28	3	2019	2019-03-01	1	285	258
590	1	10890	2019	1	64	EnquÃªte auprÃ¨s des Ã©lectrices et Ã©lecteurs aprÃ¨s les Ã©lections	22271	RESEARCH	2	6		0	2	0	0	2016-10-18	10	2016	2016-10-01	1	99	258
590	1	10890	2019	1	65	EnquÃªte auprÃ¨s des Ã©lectrices et Ã©lecteurs aprÃ¨s les Ã©lections	23368	RESEARCH	2	6	2	0	2	1	0	2017-03-13	3	2017	2017-03-01	1	194	258
590	1	10890	2019	1	66	EnquÃªte auprÃ¨s des Ã©lectrices et Ã©lecteurs aprÃ¨s les Ã©lections	24107	RESEARCH	2	6		0	7	0	0	2018-01-17	1	2018	2018-01-01	1	155	258
590	1	10890	2019	1	67	EnquÃªte auprÃ¨s des Ã©lectrices et Ã©lecteurs aprÃ¨s les Ã©lections	22028	RESEARCH	1	4	2	1	1	1	0	2016-02-29	2	2016	2016-02-01	1	1	258
590	1	10890	2019	1	68	EnquÃªte auprÃ¨s des Ã©lectrices et Ã©lecteurs aprÃ¨s les Ã©lections	9471	RESEARCH	1	1	2	1	1	0	1	2016-10-27	10	2016	2016-10-01	1	99	258
590	1	10890	2019	1	69	EnquÃªte auprÃ¨s des Ã©lectrices et Ã©lecteurs aprÃ¨s les Ã©lections	22909	RESEARCH	5	6	2	1	1	0	0	2017-04-04	4	2017	2017-04-01	1	230	258
590	1	10890	2019	1	70	EnquÃªte auprÃ¨s des Ã©lectrices et Ã©lecteurs aprÃ¨s les Ã©lections	25964	RESEARCH	5	6	2	0	4	0	0	2019-02-26	2	2019	2019-02-01	1	181	258
590	1	10890	2019	1	71	EnquÃªte auprÃ¨s des Ã©lectrices et Ã©lecteurs aprÃ¨s les Ã©lections	25021	RESEARCH	1	3	2	0	7	0	1	2019-10-09	10	2019	2019-10-01	1	242	258
590	1	10890	2019	1	72	EnquÃªte auprÃ¨s des Ã©lectrices et Ã©lecteurs aprÃ¨s les Ã©lections	22910	RESEARCH	5	6	2	0	3	1	0	2016-12-06	12	2016	2016-12-01	1	127	258
590	1	10890	2019	1	73	EnquÃªte auprÃ¨s des Ã©lectrices et Ã©lecteurs aprÃ¨s les Ã©lections	22104	RESEARCH	1	1	2	1	1	1	0	2016-03-29	3	2016	2016-03-01	1	86	258
590	1	10890	2019	1	74	EnquÃªte auprÃ¨s des Ã©lectrices et Ã©lecteurs aprÃ¨s les Ã©lections	24553	RESEARCH	2	6	2	0	2	0	0	2018-02-10	2	2018	2018-02-01	1	212	258
590	1	10890	2019	1	75	EnquÃªte auprÃ¨s des Ã©lectrices et Ã©lecteurs aprÃ¨s les Ã©lections	24106	RESEARCH	2	6	2	1	1	0	0	2017-10-17	10	2017	2017-10-01	1	190	258
590	1	10890	2019	1	76	EnquÃªte auprÃ¨s des Ã©lectrices et Ã©lecteurs aprÃ¨s les Ã©lections	24246	RESEARCH	2	6	2	0	3	0	0	2017-12-02	12	2017	2017-12-01	1	122	258
590	1	10890	2019	1	77	EnquÃªte auprÃ¨s des Ã©lectrices et Ã©lecteurs aprÃ¨s les Ã©lections	21579	RESEARCH	1	2	2	1	1	1	0	2019-08-15	8	2019	2019-08-01	1	89	258
590	1	10890	2019	1	78	EnquÃªte auprÃ¨s des Ã©lectrices et Ã©lecteurs aprÃ¨s les Ã©lections	22089	RESEARCH	2	6		0	5	1	1	2019-03-28	3	2019	2019-03-01	1	285	258
590	1	10890	2019	1	79	EnquÃªte auprÃ¨s des Ã©lectrices et Ã©lecteurs aprÃ¨s les Ã©lections	22049	RESEARCH	1	3	1	0	11	1	1	2016-10-06	10	2016	2016-10-01	1	99	258
590	1	10890	2019	1	80	EnquÃªte auprÃ¨s des Ã©lectrices et Ã©lecteurs aprÃ¨s les Ã©lections	23455	RESEARCH	2	6	2	1	1	0	0	2017-04-11	4	2017	2017-04-01	1	230	258
592	1	10906	2018	1	1	Mesure des compÃ©tences et enquÃªte auprÃ¨s des Ã©lÃ¨ves de 9Ã¨me annÃ©e en Suisse	22134	RESEARCH	2	6	2	0	12	0	0	2016-04-06	4	2016	2016-04-01	1	73	259
592	1	10906	2018	1	2	Mesure des compÃ©tences et enquÃªte auprÃ¨s des Ã©lÃ¨ves de 9Ã¨me annÃ©e en Suisse	22105	RESEARCH	5	6	2	1	1	0	0	2016-03-23	3	2016	2016-03-01	1	86	259
592	1	10906	2018	1	3	Mesure des compÃ©tences et enquÃªte auprÃ¨s des Ã©lÃ¨ves de 9Ã¨me annÃ©e en Suisse	24843	RESEARCH	5	6	2	1	1	0	0	2018-03-29	3	2018	2018-03-01	1	210	259
592	1	10906	2018	1	4	Mesure des compÃ©tences et enquÃªte auprÃ¨s des Ã©lÃ¨ves de 9Ã¨me annÃ©e en Suisse	23648	RESEARCH	2	6	2	1	1	0	0	2017-05-16	5	2017	2017-05-01	1	121	259
592	1	10906	2018	1	5	Mesure des compÃ©tences et enquÃªte auprÃ¨s des Ã©lÃ¨ves de 9Ã¨me annÃ©e en Suisse	23691	RESEARCH	1	3	1	0	2	0	0	2017-05-30	5	2017	2017-05-01	1	121	259
592	1	10906	2018	1	6	Mesure des compÃ©tences et enquÃªte auprÃ¨s des Ã©lÃ¨ves de 9Ã¨me annÃ©e en Suisse	7533	RESEARCH	1	2	1	0	6	0	1	2019-07-15	7	2019	2019-07-01	1	93	259
592	1	10906	2018	1	7	Mesure des compÃ©tences et enquÃªte auprÃ¨s des Ã©lÃ¨ves de 9Ã¨me annÃ©e en Suisse	22111	RESEARCH	2	6	2	0	4	1	0	2018-08-30	8	2018	2018-08-01	1	85	259
592	1	10906	2018	1	8	Mesure des compÃ©tences et enquÃªte auprÃ¨s des Ã©lÃ¨ves de 9Ã¨me annÃ©e en Suisse	23903	RESEARCH	1	3	1	0	17	0	1	2019-11-28	11	2019	2019-11-01	1	192	259
592	1	10906	2018	1	9	Mesure des compÃ©tences et enquÃªte auprÃ¨s des Ã©lÃ¨ves de 9Ã¨me annÃ©e en Suisse	22054	RESEARCH	1	4	2	1	1	0	0	2018-01-16	1	2018	2018-01-01	1	155	259
592	1	10906	2018	1	10	Mesure des compÃ©tences et enquÃªte auprÃ¨s des Ã©lÃ¨ves de 9Ã¨me annÃ©e en Suisse	22295	RESEARCH	2	6	2	0	4	0	0	2016-05-30	5	2016	2016-05-01	1	107	259
592	1	10906	2018	1	11	Mesure des compÃ©tences et enquÃªte auprÃ¨s des Ã©lÃ¨ves de 9Ã¨me annÃ©e en Suisse	26925	RESEARCH	5	6	2	1	1	0	0	2019-08-06	8	2019	2019-08-01	1	89	259
592	1	10906	2018	1	12	Mesure des compÃ©tences et enquÃªte auprÃ¨s des Ã©lÃ¨ves de 9Ã¨me annÃ©e en Suisse	22152	RESEARCH	2	6	1	0	2	1	0	2016-04-12	4	2016	2016-04-01	1	73	259
592	1	10906	2018	1	13	Mesure des compÃ©tences et enquÃªte auprÃ¨s des Ã©lÃ¨ves de 9Ã¨me annÃ©e en Suisse	21932	RESEARCH	1	2	1	0	2	0	0	2017-11-29	11	2017	2017-11-01	1	217	259
592	1	10906	2018	1	14	Mesure des compÃ©tences et enquÃªte auprÃ¨s des Ã©lÃ¨ves de 9Ã¨me annÃ©e en Suisse	22695	RESEARCH	1	3	1	0	33	0	1	2016-11-08	11	2016	2016-11-01	1	124	259
592	1	10906	2018	1	15	Mesure des compÃ©tences et enquÃªte auprÃ¨s des Ã©lÃ¨ves de 9Ã¨me annÃ©e en Suisse	22953	RESEARCH	2	6	2	0	2	0	0	2016-11-22	11	2016	2016-11-01	1	124	259
592	1	10906	2018	1	16	Mesure des compÃ©tences et enquÃªte auprÃ¨s des Ã©lÃ¨ves de 9Ã¨me annÃ©e en Suisse	27668	RESEARCH	2	6	2	0	2	0	0	2019-12-09	12	2019	2019-12-01	1	140	259
593	1	10906	2018	1	1	EnquÃªte auprÃ¨s des Ã©coles avec des Ã©lÃ¨ves de 9Ã¨me annÃ©e en Suisse	22695	RESEARCH	1	3	1	0	25	0	1	2016-11-08	11	2016	2016-11-01	1	124	260
593	1	10906	2018	1	2	EnquÃªte auprÃ¨s des Ã©coles avec des Ã©lÃ¨ves de 9Ã¨me annÃ©e en Suisse	23648	RESEARCH	2	6	2	0	2	1	0	2017-05-16	5	2017	2017-05-01	1	121	260
593	1	10906	2018	1	3	EnquÃªte auprÃ¨s des Ã©coles avec des Ã©lÃ¨ves de 9Ã¨me annÃ©e en Suisse	22862	RESEARCH	2	6	2	1	1	0	0	2017-01-18	1	2017	2017-01-01	1	111	260
593	1	10906	2018	1	4	EnquÃªte auprÃ¨s des Ã©coles avec des Ã©lÃ¨ves de 9Ã¨me annÃ©e en Suisse	22105	RESEARCH	5	6	2	0	4	1	0	2016-03-23	3	2016	2016-03-01	1	86	260
593	1	10906	2018	1	5	EnquÃªte auprÃ¨s des Ã©coles avec des Ã©lÃ¨ves de 9Ã¨me annÃ©e en Suisse	22134	RESEARCH	2	6	2	0	5	0	0	2016-04-06	4	2016	2016-04-01	1	73	260
593	1	10906	2018	1	6	EnquÃªte auprÃ¨s des Ã©coles avec des Ã©lÃ¨ves de 9Ã¨me annÃ©e en Suisse	22953	RESEARCH	2	6	2	0	7	1	0	2016-11-22	11	2016	2016-11-01	1	124	260
593	1	10906	2018	1	7	EnquÃªte auprÃ¨s des Ã©coles avec des Ã©lÃ¨ves de 9Ã¨me annÃ©e en Suisse	24598	RESEARCH	2	6		1	1	0	0	2018-02-02	2	2018	2018-02-01	1	212	260
593	1	10906	2018	1	8	EnquÃªte auprÃ¨s des Ã©coles avec des Ã©lÃ¨ves de 9Ã¨me annÃ©e en Suisse	23495	RESEARCH	2	6	2	1	1	0	0	2017-04-03	4	2017	2017-04-01	1	230	260
593	1	10906	2018	1	9	EnquÃªte auprÃ¨s des Ã©coles avec des Ã©lÃ¨ves de 9Ã¨me annÃ©e en Suisse	23903	RESEARCH	1	3	1	0	16	0	1	2019-11-28	11	2019	2019-11-01	1	192	260
593	1	10906	2018	1	10	EnquÃªte auprÃ¨s des Ã©coles avec des Ã©lÃ¨ves de 9Ã¨me annÃ©e en Suisse	22111	RESEARCH	2	6	2	0	2	0	0	2018-08-30	8	2018	2018-08-01	1	85	260
593	1	10906	2018	1	11	EnquÃªte auprÃ¨s des Ã©coles avec des Ã©lÃ¨ves de 9Ã¨me annÃ©e en Suisse	23691	RESEARCH	1	3	1	0	3	0	0	2017-05-30	5	2017	2017-05-01	1	121	260
593	1	10906	2018	1	12	EnquÃªte auprÃ¨s des Ã©coles avec des Ã©lÃ¨ves de 9Ã¨me annÃ©e en Suisse	24843	RESEARCH	5	6	2	0	14	1	0	2018-03-29	3	2018	2018-03-01	1	210	260
593	1	10906	2018	1	13	EnquÃªte auprÃ¨s des Ã©coles avec des Ã©lÃ¨ves de 9Ã¨me annÃ©e en Suisse	22295	RESEARCH	2	6	2	0	11	0	0	2016-05-30	5	2016	2016-05-01	1	107	260
594	1	9609	2018	1	1	Inhalts- und Diskursanalyse von Presseberichten zu Schule und Bildung- 2009	27982	RESEARCH	2	6	2	1	1	1	0	2020-01-27	1	2020	2020-01-01	1	157	261
594	1	9609	2018	1	2	Inhalts- und Diskursanalyse von Presseberichten zu Schule und Bildung- 2009	22695	RESEARCH	1	3	1	0	8	0	1	2016-11-09	11	2016	2016-11-01	1	124	261
595	1	10495	2019	1	1	Meinungsbild zur Sicherheits- und Verteidigungspolitik der Schweiz - 2011	23257	RESEARCH	2	6	2	1	1	0	0	2017-03-31	3	2017	2017-03-01	1	194	262
595	1	10495	2019	1	2	Meinungsbild zur Sicherheits- und Verteidigungspolitik der Schweiz - 2011	26551	RESEARCH	2	6		0	5	0	0	2019-04-16	4	2019	2019-04-01	1	206	262
595	1	10495	2019	1	3	Meinungsbild zur Sicherheits- und Verteidigungspolitik der Schweiz - 2011	22386	RESEARCH	6	6	2	0	2	0	0	2019-01-07	1	2019	2019-01-01	1	210	262
595	1	10495	2019	1	4	Meinungsbild zur Sicherheits- und Verteidigungspolitik der Schweiz - 2011	22346	RESEARCH	1	3	2	0	145	0	1	2017-11-01	11	2017	2017-11-01	1	217	262
595	1	10495	2019	1	5	Meinungsbild zur Sicherheits- und Verteidigungspolitik der Schweiz - 2011	22427	RESEARCH	2	6	2	0	9	0	0	2017-12-01	12	2017	2017-12-01	1	122	262
595	1	10495	2019	1	6	Meinungsbild zur Sicherheits- und Verteidigungspolitik der Schweiz - 2011	23456	RESEARCH	2	6	2	0	2	1	0	2017-03-23	3	2017	2017-03-01	1	194	262
596	1	10890	2019	1	1	Rolling Cross-Section (RCS) - 2011	22043	RESEARCH	6	6	2	0	12	0	1	2017-05-19	5	2017	2017-05-01	1	121	263
596	1	10890	2019	1	2	Rolling Cross-Section (RCS) - 2011	9138	RESEARCH	1	1	1	0	2	0	1	2019-07-15	7	2019	2019-07-01	1	93	263
596	1	10890	2019	1	3	Rolling Cross-Section (RCS) - 2011	21999	RESEARCH	2	6	2	0	7	1	0	2018-01-02	1	2018	2018-01-01	1	155	263
596	1	10890	2019	1	4	Rolling Cross-Section (RCS) - 2011	23624	RESEARCH	2	6	2	0	9	0	0	2019-06-26	6	2019	2019-06-01	1	96	263
596	1	10890	2019	1	5	Rolling Cross-Section (RCS) - 2011	26268	RESEARCH	1	3	2	0	9	0	0	2019-03-01	3	2019	2019-03-01	1	285	263
596	1	10890	2019	1	6	Rolling Cross-Section (RCS) - 2011	23560	RESEARCH	2	6	2	0	9	0	1	2019-09-06	9	2019	2019-09-01	1	230	263
596	1	10890	2019	1	7	Rolling Cross-Section (RCS) - 2011	22004	RESEARCH	1	2	1	0	2	0	1	2016-03-31	3	2016	2016-03-01	1	86	263
596	1	10890	2019	1	8	Rolling Cross-Section (RCS) - 2011	24835	RESEARCH	5	6	2	0	2	0	0	2018-03-21	3	2018	2018-03-01	1	210	263
596	1	10890	2019	1	9	Rolling Cross-Section (RCS) - 2011	22692	RESEARCH	5	6	2	0	12	0	0	2017-03-20	3	2017	2017-03-01	1	194	263
596	1	10890	2019	1	10	Rolling Cross-Section (RCS) - 2011	25021	RESEARCH	1	3	2	0	3	0	1	2019-10-09	10	2019	2019-10-01	1	242	263
596	1	10890	2019	1	11	Rolling Cross-Section (RCS) - 2011	16226	TEACHING	3	5		0	5	0	1	2017-10-17	10	2017	2017-10-01	1	190	263
596	1	10890	2019	1	12	Rolling Cross-Section (RCS) - 2011	23962	RESEARCH	1	4	2	0	12	0	1	2019-01-09	1	2019	2019-01-01	1	210	263
596	1	10890	2019	1	13	Rolling Cross-Section (RCS) - 2011	16226	TEACHING	3	5		0	27	0	1	2016-08-10	8	2016	2016-08-01	1	68	263
596	1	10890	2019	1	14	Rolling Cross-Section (RCS) - 2011	22625	RESEARCH	6	6	2	0	3	1	0	2016-09-28	9	2016	2016-09-01	1	69	263
596	1	10890	2019	1	15	Rolling Cross-Section (RCS) - 2011	27258	RESEARCH	1	3	2	0	5	0	0	2019-12-16	12	2019	2019-12-01	1	140	263
596	1	10890	2019	1	16	Rolling Cross-Section (RCS) - 2011	22058	RESEARCH	1	3	1	0	6	0	1	2019-04-16	4	2019	2019-04-01	1	206	263
596	1	10890	2019	1	17	Rolling Cross-Section (RCS) - 2011	16089	RESEARCH	1	3	2	0	5	0	1	2016-04-30	4	2016	2016-04-01	1	73	263
596	1	10890	2019	1	18	Rolling Cross-Section (RCS) - 2011	22244	RESEARCH	5	6	2	0	3	0	0	2016-05-01	5	2016	2016-05-01	1	107	263
596	1	10890	2019	1	19	Rolling Cross-Section (RCS) - 2011	23321	RESEARCH	2	6	2	0	4	0	1	2017-03-29	3	2017	2017-03-01	1	194	263
596	1	10890	2019	1	20	Rolling Cross-Section (RCS) - 2011	23450	RESEARCH	2	6	2	0	7	0	0	2017-03-30	3	2017	2017-03-01	1	194	263
596	1	10890	2019	1	21	Rolling Cross-Section (RCS) - 2011	26632	RESEARCH	2	6	2	0	3	1	0	2019-05-19	5	2019	2019-05-01	1	197	263
596	1	10890	2019	1	22	Rolling Cross-Section (RCS) - 2011	21999	RESEARCH	2	6	2	0	5	0	0	2017-09-21	9	2017	2017-09-01	1	44	263
596	1	10890	2019	1	23	Rolling Cross-Section (RCS) - 2011	21999	RESEARCH	5	6	2	0	4	0	0	2016-05-02	5	2016	2016-05-01	1	107	263
596	1	10890	2019	1	24	Rolling Cross-Section (RCS) - 2011	24174	RESEARCH	5	6	2	0	6	0	0	2018-03-22	3	2018	2018-03-01	1	210	263
596	1	10890	2019	1	25	Rolling Cross-Section (RCS) - 2011	23692	RESEARCH	2	6	1	0	2	1	0	2020-01-23	1	2020	2020-01-01	1	157	263
596	1	10890	2019	1	26	Rolling Cross-Section (RCS) - 2011	22752	RESEARCH	1	2	2	0	3	0	0	2018-06-14	6	2018	2018-06-01	1	75	263
596	1	10890	2019	1	27	Rolling Cross-Section (RCS) - 2011	26971	RESEARCH	2	6	2	0	2	1	0	2019-08-16	8	2019	2019-08-01	1	89	263
596	1	10890	2019	1	28	Rolling Cross-Section (RCS) - 2011	24047	RESEARCH	7	3	2	1	1	0	0	2018-08-07	8	2018	2018-08-01	1	85	263
596	1	10890	2019	1	29	Rolling Cross-Section (RCS) - 2011	22432	RESEARCH	2	6	2	1	1	0	0	2019-07-01	7	2019	2019-07-01	1	93	263
598	1	10890	2018	1	1	EnquÃªte auprÃ¨s des candidats - 20	23434	RESEARCH	1	7	2	1	1	0	0	2017-03-16	3	2017	2017-03-01	1	194	264
598	1	10890	2018	1	2	EnquÃªte auprÃ¨s des candidats - 20	22742	RESEARCH	1	3	1	0	5	0	0	2017-09-14	9	2017	2017-09-01	1	44	264
598	1	10890	2018	1	3	EnquÃªte auprÃ¨s des candidats - 20	27589	RESEARCH	2	6	2	1	1	0	0	2019-11-15	11	2019	2019-11-01	1	192	264
598	1	10890	2018	1	4	EnquÃªte auprÃ¨s des candidats - 20	24744	RESEARCH	2	6	1	0	2	1	0	2018-07-09	7	2018	2018-07-01	1	62	264
598	1	10890	2018	1	5	EnquÃªte auprÃ¨s des candidats - 20	22278	RESEARCH	6	6	2	0	2	1	0	2016-05-11	5	2016	2016-05-01	1	107	264
598	1	10890	2018	1	6	EnquÃªte auprÃ¨s des candidats - 20	24183	RESEARCH	5	6	2	0	6	0	0	2018-01-21	1	2018	2018-01-01	1	155	264
598	1	10890	2018	1	7	EnquÃªte auprÃ¨s des candidats - 20	24032	RESEARCH	2	6	2	1	1	1	0	2017-10-17	10	2017	2017-10-01	1	190	264
598	1	10890	2018	1	8	EnquÃªte auprÃ¨s des candidats - 20	21149	RESEARCH	7	3	1	0	5	0	0	2018-06-27	6	2018	2018-06-01	1	75	264
598	1	10890	2018	1	9	EnquÃªte auprÃ¨s des candidats - 20	19714	RESEARCH	1	3	2	1	1	0	0	2017-11-22	11	2017	2017-11-01	1	217	264
598	1	10890	2018	1	10	EnquÃªte auprÃ¨s des candidats - 20	24175	RESEARCH	5	6	2	0	10	0	0	2017-12-13	12	2017	2017-12-01	1	122	264
598	1	10890	2018	1	11	EnquÃªte auprÃ¨s des candidats - 20	23560	RESEARCH	2	6	2	0	28	0	1	2019-09-06	9	2019	2019-09-01	1	230	264
598	1	10890	2018	1	12	EnquÃªte auprÃ¨s des candidats - 20	26046	RESEARCH	2	6	2	0	2	0	0	2018-12-20	12	2018	2018-12-01	1	115	264
598	1	10890	2018	1	13	EnquÃªte auprÃ¨s des candidats - 20	18786	RESEARCH	1	4	2	0	5	0	1	2018-06-15	6	2018	2018-06-01	1	75	264
598	1	10890	2018	1	14	EnquÃªte auprÃ¨s des candidats - 20	15916	RESEARCH	1	2	2	0	6	0	1	2017-03-24	3	2017	2017-03-01	1	194	264
598	1	10890	2018	1	15	EnquÃªte auprÃ¨s des candidats - 20	27415	RESEARCH	5	6	2	0	3	0	0	2019-10-24	10	2019	2019-10-01	1	242	264
598	1	10890	2018	1	16	EnquÃªte auprÃ¨s des candidats - 20	23138	RESEARCH	2	6	2	0	12	0	0	2017-10-17	10	2017	2017-10-01	1	190	264
598	1	10890	2018	1	17	EnquÃªte auprÃ¨s des candidats - 20	25517	RESEARCH	1	3	1	0	2	0	0	2018-09-21	9	2018	2018-09-01	1	107	264
598	1	10890	2018	1	18	EnquÃªte auprÃ¨s des candidats - 20	9138	RESEARCH	1	1	1	0	4	0	1	2019-07-15	7	2019	2019-07-01	1	93	264
598	1	10890	2018	1	19	EnquÃªte auprÃ¨s des candidats - 20	22406	RESEARCH	1	3	1	0	2	1	0	2016-12-31	12	2016	2016-12-01	1	127	264
598	1	10890	2018	1	20	EnquÃªte auprÃ¨s des candidats - 20	24175	RESEARCH	5	6	2	0	6	0	0	2018-04-06	4	2018	2018-04-01	1	286	264
598	1	10890	2018	1	21	EnquÃªte auprÃ¨s des candidats - 20	18786	RESEARCH	1	4	2	0	6	0	1	2017-05-22	5	2017	2017-05-01	1	121	264
598	1	10890	2018	1	22	EnquÃªte auprÃ¨s des candidats - 20	15916	RESEARCH	2	6	2	0	4	0	1	2016-03-15	3	2016	2016-03-01	1	86	264
598	1	10890	2018	1	23	EnquÃªte auprÃ¨s des candidats - 20	15916	RESEARCH	1	2	2	1	1	0	1	2018-04-24	4	2018	2018-04-01	1	286	264
598	1	10890	2018	1	24	EnquÃªte auprÃ¨s des candidats - 20	22692	RESEARCH	5	6	2	0	11	0	0	2017-03-20	3	2017	2017-03-01	1	194	264
598	1	10890	2018	1	25	EnquÃªte auprÃ¨s des candidats - 20	27258	RESEARCH	1	3	2	1	1	0	0	2019-12-16	12	2019	2019-12-01	1	140	264
598	1	10890	2018	1	26	EnquÃªte auprÃ¨s des candidats - 20	16226	TEACHING	3	5		0	14	0	1	2016-08-10	8	2016	2016-08-01	1	68	264
598	1	10890	2018	1	27	EnquÃªte auprÃ¨s des candidats - 20	22043	RESEARCH	6	6	2	0	9	0	1	2017-05-18	5	2017	2017-05-01	1	121	264
598	1	10890	2018	1	28	EnquÃªte auprÃ¨s des candidats - 20	22292	RESEARCH	6	6	2	0	5	1	0	2016-11-13	11	2016	2016-11-01	1	124	264
599	1	10890	2019	1	1	Swiss Abroad - 2011	9471	RESEARCH	1	1	2	0	19	1	1	2016-04-11	4	2016	2016-04-01	1	73	265
599	1	10890	2019	1	2	Swiss Abroad - 2011	16226	TEACHING	3	5		0	10	0	1	2016-08-10	8	2016	2016-08-01	1	68	265
599	1	10890	2019	1	3	Swiss Abroad - 2011	22049	TEACHING	3	5		0	6	0	1	2017-03-26	3	2017	2017-03-01	1	194	265
599	1	10890	2019	1	4	Swiss Abroad - 2011	22043	RESEARCH	6	6	2	0	10	0	1	2017-05-19	5	2017	2017-05-01	1	121	265
599	1	10890	2019	1	5	Swiss Abroad - 2011	22004	RESEARCH	1	2	1	0	16	1	1	2016-03-31	3	2016	2016-03-01	1	86	265
599	1	10890	2019	1	6	Swiss Abroad - 2011	23425	RESEARCH	2	6	2	1	1	1	0	2017-04-11	4	2017	2017-04-01	1	230	265
599	1	10890	2019	1	7	Swiss Abroad - 2011	22804	RESEARCH	2	6	2	0	2	0	0	2016-11-25	11	2016	2016-11-01	1	124	265
599	1	10890	2019	1	8	Swiss Abroad - 2011	23455	RESEARCH	2	6	2	0	2	1	0	2017-04-11	4	2017	2017-04-01	1	230	265
599	1	10890	2019	1	9	Swiss Abroad - 2011	23368	RESEARCH	2	6	2	1	1	0	0	2017-03-13	3	2017	2017-03-01	1	194	265
599	1	10890	2019	1	10	Swiss Abroad - 2011	22049	TEACHING	3	5		0	7	0	1	2018-10-04	10	2018	2018-10-01	1	196	265
599	1	10890	2019	1	11	Swiss Abroad - 2011	23560	RESEARCH	2	6	2	1	1	0	1	2019-09-06	9	2019	2019-09-01	1	230	265
600	1	10890	2019	1	1	Online Experiment - 2011	22043	RESEARCH	6	6	2	0	13	0	1	2017-05-19	5	2017	2017-05-01	1	121	266
600	1	10890	2019	1	2	Online Experiment - 2011	22244	RESEARCH	2	6	2	0	4	1	0	2016-05-01	5	2016	2016-05-01	1	107	266
600	1	10890	2019	1	3	Online Experiment - 2011	23560	RESEARCH	2	6	2	0	27	0	1	2019-09-06	9	2019	2019-09-01	1	230	266
600	1	10890	2019	1	4	Online Experiment - 2011	9138	RESEARCH	1	1	1	0	5	0	1	2019-07-15	7	2019	2019-07-01	1	93	266
600	1	10890	2019	1	5	Online Experiment - 2011	16089	RESEARCH	1	3	2	0	6	1	1	2016-04-30	4	2016	2016-04-01	1	73	266
600	1	10890	2019	1	6	Online Experiment - 2011	22004	RESEARCH	1	2	1	0	8	0	1	2016-03-31	3	2016	2016-03-01	1	86	266
600	1	10890	2019	1	7	Online Experiment - 2011	25364	RESEARCH	2	6	2	1	1	1	0	2018-08-23	8	2018	2018-08-01	1	85	266
600	1	10890	2019	1	8	Online Experiment - 2011	16089	RESEARCH	1	1	2	0	4	0	1	2016-09-21	9	2016	2016-09-01	1	69	266
600	1	10890	2019	1	9	Online Experiment - 2011	22988	RESEARCH	1	1	2	0	2	1	0	2016-11-29	11	2016	2016-11-01	1	124	266
600	1	10890	2019	1	10	Online Experiment - 2011	16226	TEACHING	3	5		0	26	0	1	2016-08-10	8	2016	2016-08-01	1	68	266
600	1	10890	2019	1	11	Online Experiment - 2011	25391	RESEARCH	1	3	2	1	1	1	0	2018-08-24	8	2018	2018-08-01	1	85	266
600	1	10890	2019	1	12	Online Experiment - 2011	22988	RESEARCH	1	1	2	1	1	0	0	2018-08-15	8	2018	2018-08-01	1	85	266
604	1	11062	2019	1	1	Meinungsbild zur Sicherheits- und Verteidigungspolitik der Schweiz - 2012	26551	RESEARCH	2	6		0	4	0	0	2019-04-16	4	2019	2019-04-01	1	206	267
604	1	11062	2019	1	2	Meinungsbild zur Sicherheits- und Verteidigungspolitik der Schweiz - 2012	22346	RESEARCH	1	3	2	0	116	0	1	2017-11-01	11	2017	2017-11-01	1	217	267
604	1	11062	2019	1	3	Meinungsbild zur Sicherheits- und Verteidigungspolitik der Schweiz - 2012	23257	RESEARCH	2	6	2	0	6	0	0	2017-02-21	2	2017	2017-02-01	1	106	267
604	1	11062	2019	1	4	Meinungsbild zur Sicherheits- und Verteidigungspolitik der Schweiz - 2012	22427	RESEARCH	2	6	2	0	29	0	0	2018-01-17	1	2018	2018-01-01	1	155	267
604	1	11062	2019	1	5	Meinungsbild zur Sicherheits- und Verteidigungspolitik der Schweiz - 2012	23456	RESEARCH	2	6	2	1	1	0	0	2017-03-23	3	2017	2017-03-01	1	194	267
607	1	10905	2018	1	1	Befragung zu Art, Umfang, Motiven und Mobilisierungspotentialen der FreiwilligentÃ¤tigkeit auf Gemeindeebene - 201	26113	RESEARCH	2	6	2	1	1	1	0	2019-01-17	1	2019	2019-01-01	1	210	268
607	1	10905	2018	1	2	Befragung zu Art, Umfang, Motiven und Mobilisierungspotentialen der FreiwilligentÃ¤tigkeit auf Gemeindeebene - 201	23857	RESEARCH	1	3	1	0	3	0	1	2017-08-28	8	2017	2017-08-01	1	43	268
607	1	10905	2018	1	3	Befragung zu Art, Umfang, Motiven und Mobilisierungspotentialen der FreiwilligentÃ¤tigkeit auf Gemeindeebene - 201	21865	RESEARCH	1	2	2	0	4	1	0	2019-02-13	2	2019	2019-02-01	1	181	268
607	1	10905	2018	1	4	Befragung zu Art, Umfang, Motiven und Mobilisierungspotentialen der FreiwilligentÃ¤tigkeit auf Gemeindeebene - 201	23857	RESEARCH	1	2	2	0	7	1	1	2018-02-26	2	2018	2018-02-01	1	212	268
607	1	10905	2018	1	5	Befragung zu Art, Umfang, Motiven und Mobilisierungspotentialen der FreiwilligentÃ¤tigkeit auf Gemeindeebene - 201	23857	RESEARCH	1	2	1	1	1	0	1	2017-11-27	11	2017	2017-11-01	1	217	268
607	1	10905	2018	1	6	Befragung zu Art, Umfang, Motiven und Mobilisierungspotentialen der FreiwilligentÃ¤tigkeit auf Gemeindeebene - 201	24100	RESEARCH	2	6	2	1	1	1	0	2018-03-11	3	2018	2018-03-01	1	210	268
607	1	10905	2018	1	7	Befragung zu Art, Umfang, Motiven und Mobilisierungspotentialen der FreiwilligentÃ¤tigkeit auf Gemeindeebene - 201	22695	RESEARCH	1	3	2	0	36	0	1	2016-11-02	11	2016	2016-11-01	1	124	268
607	1	10905	2018	1	8	Befragung zu Art, Umfang, Motiven und Mobilisierungspotentialen der FreiwilligentÃ¤tigkeit auf Gemeindeebene - 201	22966	RESEARCH	2	6	2	1	1	0	0	2017-02-22	2	2017	2017-02-01	1	106	268
607	1	10905	2018	1	9	Befragung zu Art, Umfang, Motiven und Mobilisierungspotentialen der FreiwilligentÃ¤tigkeit auf Gemeindeebene - 201	22309	RESEARCH	2	6	2	0	3	1	0	2016-05-23	5	2016	2016-05-01	1	107	268
609	1	8717	2018	1	1	Befragung von promovierten Schweizern zu Ausbildung und Beruf - 2007	24488	RESEARCH	2	6	2	0	4	0	0	2018-01-02	1	2018	2018-01-01	1	155	269
609	1	8717	2018	1	2	Befragung von promovierten Schweizern zu Ausbildung und Beruf - 2007	27503	RESEARCH	2	6	2	1	1	1	0	2019-11-21	11	2019	2019-11-01	1	192	269
609	1	8717	2018	1	3	Befragung von promovierten Schweizern zu Ausbildung und Beruf - 2007	24479	RESEARCH	2	6		0	4	0	0	2018-01-02	1	2018	2018-01-01	1	155	269
609	1	8717	2018	1	4	Befragung von promovierten Schweizern zu Ausbildung und Beruf - 2007	25788	RESEARCH	2	6	2	1	1	1	0	2018-11-07	11	2018	2018-11-01	1	193	269
609	1	8717	2018	1	5	Befragung von promovierten Schweizern zu Ausbildung und Beruf - 2007	22120	RESEARCH	2	6		1	1	1	0	2016-03-29	3	2016	2016-03-01	1	86	269
609	1	8717	2018	1	6	Befragung von promovierten Schweizern zu Ausbildung und Beruf - 2007	24322	RESEARCH	2	6	2	0	8	0	0	2018-01-03	1	2018	2018-01-01	1	155	269
609	1	8717	2018	1	7	Befragung von promovierten Schweizern zu Ausbildung und Beruf - 2007	25054	RESEARCH	2	6	2	1	1	1	0	2018-05-11	5	2018	2018-05-01	1	164	269
610	2			2	1	Qualitative Interviews mit jungen Frauen zu ihren Wunsch- und momentanen Berufen - 2010	26307	TEACHING	3	5		0	2	1	1	2019-03-11	3	2019	2019-03-01	1	285	271
610	1			2	2	Qualitative Interviews mit jungen Frauen zu ihren Wunsch- und momentanen Berufen - 2010	25338	TEACHING	3	5		0	3	1	0	2018-08-21	8	2018	2018-08-01	1	85	270
610	1			2	3	Qualitative Interviews mit jungen Frauen zu ihren Wunsch- und momentanen Berufen - 2010	24479	RESEARCH	2	6		0	6	0	0	2018-01-01	1	2018	2018-01-01	1	155	270
610	1			2	4	Qualitative Interviews mit jungen Frauen zu ihren Wunsch- und momentanen Berufen - 2010	10686	TEACHING	3	5		1	1	0	1	2018-10-16	10	2018	2018-10-01	1	196	270
610	2			2	5	Qualitative Interviews mit jungen Frauen zu ihren Wunsch- und momentanen Berufen - 2010	25338	TEACHING	3	5		1	1	0	0	2019-02-15	2	2019	2019-02-01	1	181	271
610	1			2	6	Qualitative Interviews mit jungen Frauen zu ihren Wunsch- und momentanen Berufen - 2010	25798	RESEARCH	5	6	2	0	9	0	0	2018-11-10	11	2018	2018-11-01	1	193	270
610	2			2	7	Qualitative Interviews mit jungen Frauen zu ihren Wunsch- und momentanen Berufen - 2010	26718	RESEARCH	1	3	1	0	2	1	0	2019-05-29	5	2019	2019-05-01	1	197	271
610	1			2	8	Qualitative Interviews mit jungen Frauen zu ihren Wunsch- und momentanen Berufen - 2010	10686	RESEARCH	2	6		0	2	1	1	2019-01-15	1	2019	2019-01-01	1	210	270
610	7	11232	2018	2	9
610	1			2	10	Qualitative Interviews mit jungen Frauen zu ihren Wunsch- und momentanen Berufen - 2010	24322	RESEARCH	2	6	2	0	9	0	0	2018-01-03	1	2018	2018-01-01	1	155	270
612	1	11198	2018	1	1
620	3			1	1	Comparative Candidates Survey (CCS) Wave I - Cumulative Dataset 2005 - 2013	25093	RESEARCH	2	6	2	0	2	1	0	2018-06-11	6	2018	2018-06-01	1	75	275
620	3			1	2	Comparative Candidates Survey (CCS) Wave I - Cumulative Dataset 2005 - 2013	24288	RESEARCH	1	3	2	1	1	1	0	2017-12-01	12	2017	2017-12-01	1	122	275
620	3			1	3	Comparative Candidates Survey (CCS) Wave I - Cumulative Dataset 2005 - 2013	23590	RESEARCH	1	2	2	1	1	1	0	2017-04-25	4	2017	2017-04-01	1	230	275
620	1			1	4	Comparative Candidates Survey (CCS) Wave I - Cumulative Dataset 2005 - 2013	22116	RESEARCH	2	6	2	1	1	1	0	2016-03-29	3	2016	2016-03-01	1	86	273
620	3			1	5	Comparative Candidates Survey (CCS) Wave I - Cumulative Dataset 2005 - 2013	27385	RESEARCH	1	2	1	1	1	0	0	2019-10-16	10	2019	2019-10-01	1	242	275
620	3			1	6	Comparative Candidates Survey (CCS) Wave I - Cumulative Dataset 2005 - 2013	27437	RESEARCH	7	3	1	1	1	0	0	2019-10-30	10	2019	2019-10-01	1	242	275
620	3			1	7	Comparative Candidates Survey (CCS) Wave I - Cumulative Dataset 2005 - 2013	23400	RESEARCH	1	3	2	0	10	0	1	2017-03-27	3	2017	2017-03-01	1	194	275
620	3			1	8	Comparative Candidates Survey (CCS) Wave I - Cumulative Dataset 2005 - 2013	23509	RESEARCH	2	6	2	1	1	1	0	2017-04-04	4	2017	2017-04-01	1	230	275
620	2			1	9	Comparative Candidates Survey (CCS) Wave I - Cumulative Dataset 2005 - 2013	22257	RESEARCH	1	2	2	1	1	0	0	2016-05-03	5	2016	2016-05-01	1	107	274
620	2			1	10	Comparative Candidates Survey (CCS) Wave I - Cumulative Dataset 2005 - 2013	21436	RESEARCH	1	3	2	1	1	0	0	2017-12-18	12	2017	2017-12-01	1	122	274
620	3			1	11	Comparative Candidates Survey (CCS) Wave I - Cumulative Dataset 2005 - 2013	23101	RESEARCH	1	1	2	0	3	1	0	2018-03-29	3	2018	2018-03-01	1	210	275
620	3			1	12	Comparative Candidates Survey (CCS) Wave I - Cumulative Dataset 2005 - 2013	21431	RESEARCH	2	6	2	0	2	0	1	2016-12-28	12	2016	2016-12-01	1	127	275
620	3			1	13	Comparative Candidates Survey (CCS) Wave I - Cumulative Dataset 2005 - 2013	24803	RESEARCH	1	3	1	0	5	1	1	2018-04-05	4	2018	2018-04-01	1	286	275
620	2			1	14	Comparative Candidates Survey (CCS) Wave I - Cumulative Dataset 2005 - 2013	22029	RESEARCH	1	3	2	0	3	0	1	2016-05-09	5	2016	2016-05-01	1	107	274
620	3			1	15	Comparative Candidates Survey (CCS) Wave I - Cumulative Dataset 2005 - 2013	25638	RESEARCH	1	3	2	0	3	1	1	2018-10-08	10	2018	2018-10-01	1	196	275
620	3			1	16	Comparative Candidates Survey (CCS) Wave I - Cumulative Dataset 2005 - 2013	20409	RESEARCH	1	1	1	0	4	0	1	2020-01-21	1	2020	2020-01-01	1	157	275
620	3			1	17	Comparative Candidates Survey (CCS) Wave I - Cumulative Dataset 2005 - 2013	21715	RESEARCH	1	1	2	1	1	0	0	2017-02-06	2	2017	2017-02-01	1	106	275
620	3			1	18	Comparative Candidates Survey (CCS) Wave I - Cumulative Dataset 2005 - 2013	23753	RESEARCH	2	6	2	0	2	1	0	2017-06-26	6	2017	2017-06-01	1	103	275
620	3			1	19	Comparative Candidates Survey (CCS) Wave I - Cumulative Dataset 2005 - 2013	25801	RESEARCH	1	1	1	0	4	1	0	2018-11-12	11	2018	2018-11-01	1	193	275
620	3			1	20	Comparative Candidates Survey (CCS) Wave I - Cumulative Dataset 2005 - 2013	9471	RESEARCH	1	4	2	0	15	0	1	2019-03-11	3	2019	2019-03-01	1	285	275
620	3			1	21	Comparative Candidates Survey (CCS) Wave I - Cumulative Dataset 2005 - 2013	21410	RESEARCH	2	6	2	0	4	0	1	2016-12-23	12	2016	2016-12-01	1	127	275
620	3			1	22	Comparative Candidates Survey (CCS) Wave I - Cumulative Dataset 2005 - 2013	23785	RESEARCH	2	6	2	0	2	1	1	2017-08-15	8	2017	2017-08-01	1	43	275
620	2			1	23	Comparative Candidates Survey (CCS) Wave I - Cumulative Dataset 2005 - 2013	21436	RESEARCH	1	3	2	0	3	0	0	2016-11-23	11	2016	2016-11-01	1	124	274
620	2			1	24	Comparative Candidates Survey (CCS) Wave I - Cumulative Dataset 2005 - 2013	22446	RESEARCH	1	1	2	0	2	1	0	2016-07-26	7	2016	2016-07-01	1	40	274
620	3			1	25	Comparative Candidates Survey (CCS) Wave I - Cumulative Dataset 2005 - 2013	16226	TEACHING	3	5		0	13	0	1	2016-12-23	12	2016	2016-12-01	1	127	275
620	3			1	26	Comparative Candidates Survey (CCS) Wave I - Cumulative Dataset 2005 - 2013	24757	RESEARCH	1	1	1	1	1	1	0	2018-03-05	3	2018	2018-03-01	1	210	275
620	3			1	27	Comparative Candidates Survey (CCS) Wave I - Cumulative Dataset 2005 - 2013	20409	RESEARCH	1	1	2	0	3	0	1	2018-01-31	1	2018	2018-01-01	1	155	275
620	3			1	28	Comparative Candidates Survey (CCS) Wave I - Cumulative Dataset 2005 - 2013	25152	RESEARCH	1	3	1	0	2	1	0	2018-05-22	5	2018	2018-05-01	1	164	275
620	3			1	29	Comparative Candidates Survey (CCS) Wave I - Cumulative Dataset 2005 - 2013	23101	RESEARCH	1	1	2	0	2	0	0	2017-02-27	2	2017	2017-02-01	1	106	275
620	3			1	30	Comparative Candidates Survey (CCS) Wave I - Cumulative Dataset 2005 - 2013	21449	RESEARCH	1	2	2	1	1	0	0	2018-01-23	1	2018	2018-01-01	1	155	275
620	3			1	31	Comparative Candidates Survey (CCS) Wave I - Cumulative Dataset 2005 - 2013	24378	RESEARCH	1	3	1	0	2	0	0	2019-02-14	2	2019	2019-02-01	1	181	275
620	14	11249	2013	1	32
620	3			1	33	Comparative Candidates Survey (CCS) Wave I - Cumulative Dataset 2005 - 2013	23278	RESEARCH	2	6	2	1	1	1	0	2017-02-14	2	2017	2017-02-01	1	106	275
620	2			1	34	Comparative Candidates Survey (CCS) Wave I - Cumulative Dataset 2005 - 2013	22673	RESEARCH	2	6	2	1	1	1	0	2016-11-15	11	2016	2016-11-01	1	124	274
620	1			1	35	Comparative Candidates Survey (CCS) Wave I - Cumulative Dataset 2005 - 2013	22205	RESEARCH	1	3	2	1	1	1	0	2016-04-25	4	2016	2016-04-01	1	73	273
620	3			1	36	Comparative Candidates Survey (CCS) Wave I - Cumulative Dataset 2005 - 2013	20388	RESEARCH	1	1	2	1	1	1	0	2017-06-13	6	2017	2017-06-01	1	103	275
620	3			1	37	Comparative Candidates Survey (CCS) Wave I - Cumulative Dataset 2005 - 2013	23040	RESEARCH	2	6	2	1	1	1	0	2017-03-17	3	2017	2017-03-01	1	194	275
620	3			1	38	Comparative Candidates Survey (CCS) Wave I - Cumulative Dataset 2005 - 2013	23695	RESEARCH	1	3	2	0	2	0	0	2019-03-22	3	2019	2019-03-01	1	285	275
620	3			1	39	Comparative Candidates Survey (CCS) Wave I - Cumulative Dataset 2005 - 2013	22638	RESEARCH	1	2	2	0	6	0	1	2017-05-19	5	2017	2017-05-01	1	121	275
620	2			1	40	Comparative Candidates Survey (CCS) Wave I - Cumulative Dataset 2005 - 2013	22369	RESEARCH	1	1	2	1	1	0	1	2016-06-14	6	2016	2016-06-01	1	45	274
620	3			1	41	Comparative Candidates Survey (CCS) Wave I - Cumulative Dataset 2005 - 2013	23562	RESEARCH	1	3	2	0	2	1	0	2017-04-18	4	2017	2017-04-01	1	230	275
620	3			1	42	Comparative Candidates Survey (CCS) Wave I - Cumulative Dataset 2005 - 2013	26805	RESEARCH	2	6	1	0	2	1	0	2019-06-25	6	2019	2019-06-01	1	96	275
620	3			1	43	Comparative Candidates Survey (CCS) Wave I - Cumulative Dataset 2005 - 2013	21723	RESEARCH	1	3	2	1	1	0	1	2018-01-16	1	2018	2018-01-01	1	155	275
620	3			1	44	Comparative Candidates Survey (CCS) Wave I - Cumulative Dataset 2005 - 2013	22171	RESEARCH	2	6	2	0	4	1	1	2017-01-20	1	2017	2017-01-01	1	111	275
620	3			1	45	Comparative Candidates Survey (CCS) Wave I - Cumulative Dataset 2005 - 2013	23051	RESEARCH	1	3	2	1	1	1	0	2017-03-06	3	2017	2017-03-01	1	194	275
620	3			1	46	Comparative Candidates Survey (CCS) Wave I - Cumulative Dataset 2005 - 2013	23625	RESEARCH	1	2	1	1	1	0	0	2020-01-07	1	2020	2020-01-01	1	157	275
620	3			1	47	Comparative Candidates Survey (CCS) Wave I - Cumulative Dataset 2005 - 2013	26254	RESEARCH	5	6	2	1	1	0	0	2019-02-25	2	2019	2019-02-01	1	181	275
620	3			1	48	Comparative Candidates Survey (CCS) Wave I - Cumulative Dataset 2005 - 2013	23510	RESEARCH	1	3	2	0	2	0	1	2017-03-30	3	2017	2017-03-01	1	194	275
620	2			1	49	Comparative Candidates Survey (CCS) Wave I - Cumulative Dataset 2005 - 2013	21743	RESEARCH	1	3	2	0	2	0	0	2016-06-29	6	2016	2016-06-01	1	45	274
620	2			1	50	Comparative Candidates Survey (CCS) Wave I - Cumulative Dataset 2005 - 2013	22483	RESEARCH	2	6	2	1	1	1	0	2016-08-19	8	2016	2016-08-01	1	68	274
620	3			1	51	Comparative Candidates Survey (CCS) Wave I - Cumulative Dataset 2005 - 2013	24605	TEACHING	3	5		0	2	1	0	2018-02-08	2	2018	2018-02-01	1	212	275
620	3			1	52	Comparative Candidates Survey (CCS) Wave I - Cumulative Dataset 2005 - 2013	22029	RESEARCH	2	6	2	0	4	1	1	2016-12-31	12	2016	2016-12-01	1	127	275
620	3			1	53	Comparative Candidates Survey (CCS) Wave I - Cumulative Dataset 2005 - 2013	23702	RESEARCH	1	1	2	0	2	0	0	2018-02-05	2	2018	2018-02-01	1	212	275
620	2			1	54	Comparative Candidates Survey (CCS) Wave I - Cumulative Dataset 2005 - 2013	22695	RESEARCH	1	3	2	0	23	0	1	2016-11-07	11	2016	2016-11-01	1	124	274
620	3			1	55	Comparative Candidates Survey (CCS) Wave I - Cumulative Dataset 2005 - 2013	23822	RESEARCH	1	4	2	1	1	1	0	2017-08-16	8	2017	2017-08-01	1	43	275
620	3			1	56	Comparative Candidates Survey (CCS) Wave I - Cumulative Dataset 2005 - 2013	25528	RESEARCH	6	6	2	1	1	0	0	2018-09-26	9	2018	2018-09-01	1	107	275
620	3			1	57	Comparative Candidates Survey (CCS) Wave I - Cumulative Dataset 2005 - 2013	25791	RESEARCH	1	1	1	0	2	0	0	2019-02-04	2	2019	2019-02-01	1	181	275
620	2			1	58	Comparative Candidates Survey (CCS) Wave I - Cumulative Dataset 2005 - 2013	16644	RESEARCH	1	2	2	0	3	1	1	2016-10-26	10	2016	2016-10-01	1	99	274
620	3			1	59	Comparative Candidates Survey (CCS) Wave I - Cumulative Dataset 2005 - 2013	27446	RESEARCH	2	6	2	0	2	1	0	2019-10-28	10	2019	2019-10-01	1	242	275
620	3			1	60	Comparative Candidates Survey (CCS) Wave I - Cumulative Dataset 2005 - 2013	23941	RESEARCH	2	6	2	1	1	1	0	2017-10-02	10	2017	2017-10-01	1	190	275
620	3			1	61	Comparative Candidates Survey (CCS) Wave I - Cumulative Dataset 2005 - 2013	24183	RESEARCH	5	6	2	0	2	0	0	2018-05-17	5	2018	2018-05-01	1	164	275
620	3			1	62	Comparative Candidates Survey (CCS) Wave I - Cumulative Dataset 2005 - 2013	21743	RESEARCH	1	3	2	0	3	1	0	2017-02-14	2	2017	2017-02-01	1	106	275
620	3			1	63	Comparative Candidates Survey (CCS) Wave I - Cumulative Dataset 2005 - 2013	26615	RESEARCH	2	6	2	1	1	1	0	2019-05-03	5	2019	2019-05-01	1	197	275
620	3			1	64	Comparative Candidates Survey (CCS) Wave I - Cumulative Dataset 2005 - 2013	23962	RESEARCH	2	6	2	0	13	0	1	2019-10-02	10	2019	2019-10-01	1	242	275
620	3			1	65	Comparative Candidates Survey (CCS) Wave I - Cumulative Dataset 2005 - 2013	23907	RESEARCH	1	2	2	0	2	1	0	2017-09-20	9	2017	2017-09-01	1	44	275
620	3			1	66	Comparative Candidates Survey (CCS) Wave I - Cumulative Dataset 2005 - 2013	24179	RESEARCH	1	2	2	1	1	1	0	2019-02-26	2	2019	2019-02-01	1	181	275
620	3			1	67	Comparative Candidates Survey (CCS) Wave I - Cumulative Dataset 2005 - 2013	21464	RESEARCH	1	3	2	0	3	0	0	2017-07-20	7	2017	2017-07-01	1	96	275
620	3			1	68	Comparative Candidates Survey (CCS) Wave I - Cumulative Dataset 2005 - 2013	24745	RESEARCH	7	3	2	0	2	1	0	2018-02-27	2	2018	2018-02-01	1	212	275
620	3			1	69	Comparative Candidates Survey (CCS) Wave I - Cumulative Dataset 2005 - 2013	23208	RESEARCH	1	4	2	1	1	1	0	2017-01-27	1	2017	2017-01-01	1	111	275
620	3			1	70	Comparative Candidates Survey (CCS) Wave I - Cumulative Dataset 2005 - 2013	25524	RESEARCH	1	3	1	0	2	1	0	2018-10-02	10	2018	2018-10-01	1	196	275
620	1			1	71	Comparative Candidates Survey (CCS) Wave I - Cumulative Dataset 2005 - 2013	9473	TEACHING	3	5		1	1	0	1	2016-04-14	4	2016	2016-04-01	1	73	273
620	3			1	72	Comparative Candidates Survey (CCS) Wave I - Cumulative Dataset 2005 - 2013	21449	RESEARCH	1	2	2	0	2	0	0	2017-03-14	3	2017	2017-03-01	1	194	275
620	3			1	73	Comparative Candidates Survey (CCS) Wave I - Cumulative Dataset 2005 - 2013	23163	RESEARCH	1	1	2	1	1	1	0	2017-01-10	1	2017	2017-01-01	1	111	275
620	3			1	74	Comparative Candidates Survey (CCS) Wave I - Cumulative Dataset 2005 - 2013	26620	RESEARCH	1	3	1	1	1	0	0	2019-05-01	5	2019	2019-05-01	1	197	275
620	3			1	75	Comparative Candidates Survey (CCS) Wave I - Cumulative Dataset 2005 - 2013	22752	RESEARCH	1	2	2	1	1	0	0	2018-02-09	2	2018	2018-02-01	1	212	275
620	2			1	76	Comparative Candidates Survey (CCS) Wave I - Cumulative Dataset 2005 - 2013	21457	RESEARCH	1	2	2	0	3	1	0	2016-05-03	5	2016	2016-05-01	1	107	274
620	3			1	77	Comparative Candidates Survey (CCS) Wave I - Cumulative Dataset 2005 - 2013	26233	RESEARCH	2	6	2	0	2	1	0	2019-02-26	2	2019	2019-02-01	1	181	275
620	2			1	78	Comparative Candidates Survey (CCS) Wave I - Cumulative Dataset 2005 - 2013	21465	RESEARCH	1	2	2	1	1	1	0	2016-08-03	8	2016	2016-08-01	1	68	274
620	3			1	79	Comparative Candidates Survey (CCS) Wave I - Cumulative Dataset 2005 - 2013	24171	RESEARCH	1	1	2	0	2	1	0	2017-11-06	11	2017	2017-11-01	1	217	275
620	3			1	80	Comparative Candidates Survey (CCS) Wave I - Cumulative Dataset 2005 - 2013	25279	RESEARCH	1	2	2	1	1	0	0	2018-07-16	7	2018	2018-07-01	1	62	275
620	3			1	81	Comparative Candidates Survey (CCS) Wave I - Cumulative Dataset 2005 - 2013	27049	RESEARCH	6	6	2	0	2	1	0	2019-09-09	9	2019	2019-09-01	1	230	275
620	3			1	82	Comparative Candidates Survey (CCS) Wave I - Cumulative Dataset 2005 - 2013	21431	RESEARCH	2	6	2	0	3	0	1	2018-02-22	2	2018	2018-02-01	1	212	275
620	3			1	83	Comparative Candidates Survey (CCS) Wave I - Cumulative Dataset 2005 - 2013	24033	RESEARCH	1	3	2	0	4	0	0	2018-06-08	6	2018	2018-06-01	1	75	275
620	2			1	84	Comparative Candidates Survey (CCS) Wave I - Cumulative Dataset 2005 - 2013	22732	RESEARCH	1	1	2	1	1	1	0	2016-10-12	10	2016	2016-10-01	1	99	274
620	1			1	85	Comparative Candidates Survey (CCS) Wave I - Cumulative Dataset 2005 - 2013	20419	RESEARCH	7	3	1	1	1	0	1	2018-05-24	5	2018	2018-05-01	1	164	273
620	2			1	86	Comparative Candidates Survey (CCS) Wave I - Cumulative Dataset 2005 - 2013	21449	RESEARCH	1	2	2	0	3	1	0	2016-05-10	5	2016	2016-05-01	1	107	274
620	2			1	87	Comparative Candidates Survey (CCS) Wave I - Cumulative Dataset 2005 - 2013	22333	RESEARCH	1	3	2	1	1	1	0	2016-05-31	5	2016	2016-05-01	1	107	274
620	3			1	88	Comparative Candidates Survey (CCS) Wave I - Cumulative Dataset 2005 - 2013	25327	RESEARCH	1	3	1	1	1	0	0	2018-08-09	8	2018	2018-08-01	1	85	275
620	3			1	89	Comparative Candidates Survey (CCS) Wave I - Cumulative Dataset 2005 - 2013	20410	RESEARCH	1	1	2	1	1	1	0	2017-04-25	4	2017	2017-04-01	1	230	275
620	3			1	90	Comparative Candidates Survey (CCS) Wave I - Cumulative Dataset 2005 - 2013	23775	RESEARCH	1	1	2	0	3	1	0	2017-07-04	7	2017	2017-07-01	1	96	275
620	3			1	91	Comparative Candidates Survey (CCS) Wave I - Cumulative Dataset 2005 - 2013	23901	RESEARCH	1	1	2	1	1	1	0	2017-09-12	9	2017	2017-09-01	1	44	275
620	3			1	92	Comparative Candidates Survey (CCS) Wave I - Cumulative Dataset 2005 - 2013	23400	RESEARCH	1	3	1	0	4	0	1	2018-03-08	3	2018	2018-03-01	1	210	275
620	3			1	93	Comparative Candidates Survey (CCS) Wave I - Cumulative Dataset 2005 - 2013	26985	RESEARCH	2	6	2	0	2	1	0	2019-08-23	8	2019	2019-08-01	1	89	275
620	2			1	94	Comparative Candidates Survey (CCS) Wave I - Cumulative Dataset 2005 - 2013	22716	RESEARCH	1	2	2	1	1	0	0	2016-10-04	10	2016	2016-10-01	1	99	274
620	3			1	95	Comparative Candidates Survey (CCS) Wave I - Cumulative Dataset 2005 - 2013	14254	RESEARCH	1	1	1	1	1	0	0	2018-05-14	5	2018	2018-05-01	1	164	275
620	3			1	96	Comparative Candidates Survey (CCS) Wave I - Cumulative Dataset 2005 - 2013	26868	RESEARCH	2	6	2	1	1	0	0	2019-07-01	7	2019	2019-07-01	1	93	275
620	3			1	97	Comparative Candidates Survey (CCS) Wave I - Cumulative Dataset 2005 - 2013	23778	RESEARCH	1	2	2	0	2	1	0	2017-07-07	7	2017	2017-07-01	1	96	275
620	3			1	98	Comparative Candidates Survey (CCS) Wave I - Cumulative Dataset 2005 - 2013	19714	RESEARCH	1	3	2	0	5	0	0	2017-12-13	12	2017	2017-12-01	1	122	275
620	3			1	99	Comparative Candidates Survey (CCS) Wave I - Cumulative Dataset 2005 - 2013	23507	RESEARCH	1	2	2	1	1	1	0	2017-03-28	3	2017	2017-03-01	1	194	275
620	2			1	100	Comparative Candidates Survey (CCS) Wave I - Cumulative Dataset 2005 - 2013	22348	RESEARCH	1	1	2	1	1	1	0	2016-06-06	6	2016	2016-06-01	1	45	274
620	3			1	101	Comparative Candidates Survey (CCS) Wave I - Cumulative Dataset 2005 - 2013	23762	RESEARCH	1	3	2	1	1	1	0	2017-06-28	6	2017	2017-06-01	1	103	275
620	3			1	102	Comparative Candidates Survey (CCS) Wave I - Cumulative Dataset 2005 - 2013	26660	RESEARCH	6	6	1	1	1	1	0	2019-05-08	5	2019	2019-05-01	1	197	275
620	3			1	103	Comparative Candidates Survey (CCS) Wave I - Cumulative Dataset 2005 - 2013	26566	RESEARCH	1	2	1	1	1	0	0	2019-05-23	5	2019	2019-05-01	1	197	275
620	3			1	104	Comparative Candidates Survey (CCS) Wave I - Cumulative Dataset 2005 - 2013	20409	RESEARCH	1	1	2	0	5	0	1	2017-06-29	6	2017	2017-06-01	1	103	275
620	3			1	105	Comparative Candidates Survey (CCS) Wave I - Cumulative Dataset 2005 - 2013	21457	RESEARCH	1	2	2	1	1	0	0	2017-03-01	3	2017	2017-03-01	1	194	275
620	3			1	106	Comparative Candidates Survey (CCS) Wave I - Cumulative Dataset 2005 - 2013	23920	RESEARCH	1	2	2	0	2	1	0	2017-10-31	10	2017	2017-10-01	1	190	275
620	3			1	107	Comparative Candidates Survey (CCS) Wave I - Cumulative Dataset 2005 - 2013	23820	RESEARCH	1	1	1	1	1	0	1	2019-06-11	6	2019	2019-06-01	1	96	275
620	3			1	108	Comparative Candidates Survey (CCS) Wave I - Cumulative Dataset 2005 - 2013	23399	RESEARCH	2	6	2	1	1	1	0	2017-03-30	3	2017	2017-03-01	1	194	275
620	3			1	109	Comparative Candidates Survey (CCS) Wave I - Cumulative Dataset 2005 - 2013	24235	RESEARCH	2	6	2	1	1	0	0	2018-01-29	1	2018	2018-01-01	1	155	275
620	3			1	110	Comparative Candidates Survey (CCS) Wave I - Cumulative Dataset 2005 - 2013	25039	RESEARCH	1	2	2	0	3	0	0	2018-06-04	6	2018	2018-06-01	1	75	275
620	2			1	111	Comparative Candidates Survey (CCS) Wave I - Cumulative Dataset 2005 - 2013	21464	RESEARCH	1	3	2	1	1	0	0	2018-09-23	9	2018	2018-09-01	1	107	274
620	3			1	112	Comparative Candidates Survey (CCS) Wave I - Cumulative Dataset 2005 - 2013	19426	RESEARCH	1	2	2	1	1	0	1	2018-02-20	2	2018	2018-02-01	1	212	275
620	3			1	113	Comparative Candidates Survey (CCS) Wave I - Cumulative Dataset 2005 - 2013	24047	RESEARCH	7	3	2	0	4	0	0	2018-07-02	7	2018	2018-07-01	1	62	275
620	2			1	114	Comparative Candidates Survey (CCS) Wave I - Cumulative Dataset 2005 - 2013	21010	RESEARCH	1	1	2	1	1	0	0	2016-05-11	5	2016	2016-05-01	1	107	274
620	3			1	115	Comparative Candidates Survey (CCS) Wave I - Cumulative Dataset 2005 - 2013	23755	RESEARCH	2	6	2	1	1	1	0	2017-06-24	6	2017	2017-06-01	1	103	275
620	3			1	116	Comparative Candidates Survey (CCS) Wave I - Cumulative Dataset 2005 - 2013	23810	RESEARCH	2	6	2	1	1	0	0	2018-05-28	5	2018	2018-05-01	1	164	275
620	3			1	117	Comparative Candidates Survey (CCS) Wave I - Cumulative Dataset 2005 - 2013	23802	RESEARCH	1	3	2	1	1	0	0	2019-04-04	4	2019	2019-04-01	1	206	275
620	3			1	118	Comparative Candidates Survey (CCS) Wave I - Cumulative Dataset 2005 - 2013	26541	RESEARCH	1	3	1	1	1	0	0	2019-04-04	4	2019	2019-04-01	1	206	275
620	3			1	119	Comparative Candidates Survey (CCS) Wave I - Cumulative Dataset 2005 - 2013	25491	RESEARCH	2	6	2	0	2	1	0	2018-09-19	9	2018	2018-09-01	1	107	275
620	3			1	120	Comparative Candidates Survey (CCS) Wave I - Cumulative Dataset 2005 - 2013	23618	RESEARCH	2	6	2	1	1	1	0	2017-05-15	5	2017	2017-05-01	1	121	275
620	3			1	121	Comparative Candidates Survey (CCS) Wave I - Cumulative Dataset 2005 - 2013	20431	RESEARCH	1	1	2	1	1	1	0	2017-01-12	1	2017	2017-01-01	1	111	275
620	3			1	122	Comparative Candidates Survey (CCS) Wave I - Cumulative Dataset 2005 - 2013	23592	RESEARCH	2	6	2	1	1	1	0	2017-04-26	4	2017	2017-04-01	1	230	275
620	3			1	123	Comparative Candidates Survey (CCS) Wave I - Cumulative Dataset 2005 - 2013	23537	RESEARCH	2	6	2	1	1	1	0	2017-04-11	4	2017	2017-04-01	1	230	275
620	3			1	124	Comparative Candidates Survey (CCS) Wave I - Cumulative Dataset 2005 - 2013	21445	RESEARCH	1	3	2	1	1	0	0	2016-12-23	12	2016	2016-12-01	1	127	275
620	3			1	125	Comparative Candidates Survey (CCS) Wave I - Cumulative Dataset 2005 - 2013	24033	RESEARCH	1	3	2	0	2	0	0	2019-01-28	1	2019	2019-01-01	1	210	275
620	3			1	126	Comparative Candidates Survey (CCS) Wave I - Cumulative Dataset 2005 - 2013	24592	RESEARCH	1	3	1	0	3	1	1	2018-02-01	2	2018	2018-02-01	1	212	275
620	3			1	127	Comparative Candidates Survey (CCS) Wave I - Cumulative Dataset 2005 - 2013	14459	RESEARCH	1	2	2	1	1	0	1	2018-05-31	5	2018	2018-05-01	1	164	275
620	3			1	128	Comparative Candidates Survey (CCS) Wave I - Cumulative Dataset 2005 - 2013	23555	RESEARCH	2	6	2	1	1	1	0	2017-04-24	4	2017	2017-04-01	1	230	275
620	3			1	129	Comparative Candidates Survey (CCS) Wave I - Cumulative Dataset 2005 - 2013	23585	RESEARCH	2	6	2	1	1	1	0	2017-04-24	4	2017	2017-04-01	1	230	275
620	3			1	130	Comparative Candidates Survey (CCS) Wave I - Cumulative Dataset 2005 - 2013	19230	RESEARCH	1	1	2	1	1	0	0	2017-11-13	11	2017	2017-11-01	1	217	275
620	2			1	131	Comparative Candidates Survey (CCS) Wave I - Cumulative Dataset 2005 - 2013	22252	RESEARCH	1	1	2	0	3	0	0	2016-05-02	5	2016	2016-05-01	1	107	274
620	3			1	132	Comparative Candidates Survey (CCS) Wave I - Cumulative Dataset 2005 - 2013	24604	RESEARCH	1	3	1	0	4	0	0	2018-03-22	3	2018	2018-03-01	1	210	275
620	3			1	133	Comparative Candidates Survey (CCS) Wave I - Cumulative Dataset 2005 - 2013	20384	RESEARCH	1	1	2	1	1	0	1	2020-01-16	1	2020	2020-01-01	1	157	275
620	3			1	134	Comparative Candidates Survey (CCS) Wave I - Cumulative Dataset 2005 - 2013	23204	RESEARCH	1	2	2	0	3	1	0	2017-01-24	1	2017	2017-01-01	1	111	275
620	3			1	135	Comparative Candidates Survey (CCS) Wave I - Cumulative Dataset 2005 - 2013	23176	RESEARCH	1	1	2	1	1	1	0	2017-01-13	1	2017	2017-01-01	1	111	275
620	3			1	136	Comparative Candidates Survey (CCS) Wave I - Cumulative Dataset 2005 - 2013	21719	RESEARCH	2	6	2	1	1	1	0	2017-04-19	4	2017	2017-04-01	1	230	275
620	2			1	137	Comparative Candidates Survey (CCS) Wave I - Cumulative Dataset 2005 - 2013	21464	RESEARCH	1	3	2	0	5	1	0	2016-08-31	8	2016	2016-08-01	1	68	274
620	3			1	138	Comparative Candidates Survey (CCS) Wave I - Cumulative Dataset 2005 - 2013	20606	RESEARCH	1	2	1	0	2	1	0	2019-04-18	4	2019	2019-04-01	1	206	275
620	2			1	139	Comparative Candidates Survey (CCS) Wave I - Cumulative Dataset 2005 - 2013	21427	RESEARCH	2	6	2	1	1	0	0	2016-05-09	5	2016	2016-05-01	1	107	274
620	3			1	140	Comparative Candidates Survey (CCS) Wave I - Cumulative Dataset 2005 - 2013	15916	RESEARCH	1	2	2	0	3	0	1	2018-04-24	4	2018	2018-04-01	1	286	275
620	3			1	141	Comparative Candidates Survey (CCS) Wave I - Cumulative Dataset 2005 - 2013	22334	RESEARCH	1	1	2	0	2	0	0	2017-06-16	6	2017	2017-06-01	1	103	275
620	3			1	142	Comparative Candidates Survey (CCS) Wave I - Cumulative Dataset 2005 - 2013	25279	RESEARCH	1	2	2	0	3	0	0	2019-01-23	1	2019	2019-01-01	1	210	275
620	3			1	143	Comparative Candidates Survey (CCS) Wave I - Cumulative Dataset 2005 - 2013	25792	RESEARCH	1	2	2	1	1	1	0	2018-11-07	11	2018	2018-11-01	1	193	275
620	3			1	144	Comparative Candidates Survey (CCS) Wave I - Cumulative Dataset 2005 - 2013	26665	RESEARCH	1	3	2	0	2	1	0	2019-05-13	5	2019	2019-05-01	1	197	275
620	3			1	145	Comparative Candidates Survey (CCS) Wave I - Cumulative Dataset 2005 - 2013	24104	RESEARCH	1	2	2	0	3	1	1	2017-10-17	10	2017	2017-10-01	1	190	275
620	2			1	146	Comparative Candidates Survey (CCS) Wave I - Cumulative Dataset 2005 - 2013	20451	RESEARCH	1	2	2	0	7	1	0	2016-05-04	5	2016	2016-05-01	1	107	274
620	1			1	147	Comparative Candidates Survey (CCS) Wave I - Cumulative Dataset 2005 - 2013	22171	RESEARCH	1	3	2	0	2	0	1	2016-04-18	4	2016	2016-04-01	1	73	273
620	3			1	148	Comparative Candidates Survey (CCS) Wave I - Cumulative Dataset 2005 - 2013	25518	RESEARCH	2	6	2	1	1	1	0	2018-09-24	9	2018	2018-09-01	1	107	275
620	3			1	149	Comparative Candidates Survey (CCS) Wave I - Cumulative Dataset 2005 - 2013	23907	RESEARCH	1	2	2	1	1	0	0	2018-02-12	2	2018	2018-02-01	1	212	275
620	2			1	150	Comparative Candidates Survey (CCS) Wave I - Cumulative Dataset 2005 - 2013	22445	RESEARCH	2	6	2	1	1	1	0	2016-07-19	7	2016	2016-07-01	1	40	274
620	2			1	151	Comparative Candidates Survey (CCS) Wave I - Cumulative Dataset 2005 - 2013	20409	RESEARCH	1	2	2	0	7	1	1	2016-05-09	5	2016	2016-05-01	1	107	274
620	3			1	152	Comparative Candidates Survey (CCS) Wave I - Cumulative Dataset 2005 - 2013	26224	RESEARCH	2	6	2	0	2	1	0	2019-04-11	4	2019	2019-04-01	1	206	275
620	3			1	153	Comparative Candidates Survey (CCS) Wave I - Cumulative Dataset 2005 - 2013	24235	RESEARCH	2	6	2	0	4	1	0	2017-11-21	11	2017	2017-11-01	1	217	275
620	2			1	154	Comparative Candidates Survey (CCS) Wave I - Cumulative Dataset 2005 - 2013	21436	RESEARCH	7	3	1	0	4	1	0	2018-03-11	3	2018	2018-03-01	1	210	274
620	3			1	155	Comparative Candidates Survey (CCS) Wave I - Cumulative Dataset 2005 - 2013	22045	RESEARCH	1	2	2	1	1	0	1	2017-11-07	11	2017	2017-11-01	1	217	275
620	3			1	156	Comparative Candidates Survey (CCS) Wave I - Cumulative Dataset 2005 - 2013	21444	RESEARCH	1	1	1	1	1	0	0	2019-02-21	2	2019	2019-02-01	1	181	275
620	3			1	157	Comparative Candidates Survey (CCS) Wave I - Cumulative Dataset 2005 - 2013	23242	TEACHING	3	7		0	2	0	1	2019-10-14	10	2019	2019-10-01	1	242	275
620	3			1	158	Comparative Candidates Survey (CCS) Wave I - Cumulative Dataset 2005 - 2013	24874	RESEARCH	7	3	2	0	2	1	0	2018-03-29	3	2018	2018-03-01	1	210	275
620	3			1	159	Comparative Candidates Survey (CCS) Wave I - Cumulative Dataset 2005 - 2013	26552	RESEARCH	6	6	2	0	2	1	0	2019-05-02	5	2019	2019-05-01	1	197	275
620	3			1	160	Comparative Candidates Survey (CCS) Wave I - Cumulative Dataset 2005 - 2013	26323	RESEARCH	1	1	1	0	2	1	0	2019-03-12	3	2019	2019-03-01	1	285	275
620	3			1	161	Comparative Candidates Survey (CCS) Wave I - Cumulative Dataset 2005 - 2013	24867	RESEARCH	1	1	2	0	2	0	0	2018-03-22	3	2018	2018-03-01	1	210	275
620	3			1	162	Comparative Candidates Survey (CCS) Wave I - Cumulative Dataset 2005 - 2013	24673	RESEARCH	1	1	1	0	2	1	0	2018-02-13	2	2018	2018-02-01	1	212	275
620	3			1	163	Comparative Candidates Survey (CCS) Wave I - Cumulative Dataset 2005 - 2013	23253	RESEARCH	1	4	2	1	1	1	0	2017-04-04	4	2017	2017-04-01	1	230	275
620	3			1	164	Comparative Candidates Survey (CCS) Wave I - Cumulative Dataset 2005 - 2013	24679	RESEARCH	1	1	1	1	1	0	0	2018-02-19	2	2018	2018-02-01	1	212	275
620	2			1	165	Comparative Candidates Survey (CCS) Wave I - Cumulative Dataset 2005 - 2013	22459	RESEARCH	1	3	2	1	1	1	0	2016-08-03	8	2016	2016-08-01	1	68	274
620	3			1	166	Comparative Candidates Survey (CCS) Wave I - Cumulative Dataset 2005 - 2013	21010	RESEARCH	1	1	2	0	2	1	0	2017-01-29	1	2017	2017-01-01	1	111	275
620	3			1	167	Comparative Candidates Survey (CCS) Wave I - Cumulative Dataset 2005 - 2013	26086	RESEARCH	1	3	2	1	1	1	0	2019-01-10	1	2019	2019-01-01	1	210	275
620	3			1	168	Comparative Candidates Survey (CCS) Wave I - Cumulative Dataset 2005 - 2013	26188	RESEARCH	2	6	2	0	2	1	0	2019-02-05	2	2019	2019-02-01	1	181	275
620	3			1	169	Comparative Candidates Survey (CCS) Wave I - Cumulative Dataset 2005 - 2013	23695	RESEARCH	1	3	2	1	1	0	0	2017-05-30	5	2017	2017-05-01	1	121	275
620	3			1	170	Comparative Candidates Survey (CCS) Wave I - Cumulative Dataset 2005 - 2013	21723	RESEARCH	1	3	1	0	3	0	1	2018-11-05	11	2018	2018-11-01	1	193	275
620	3			1	171	Comparative Candidates Survey (CCS) Wave I - Cumulative Dataset 2005 - 2013	21444	RESEARCH	1	1	1	0	2	0	0	2018-01-04	1	2018	2018-01-01	1	155	275
620	3			1	172	Comparative Candidates Survey (CCS) Wave I - Cumulative Dataset 2005 - 2013	24666	RESEARCH	1	3	1	1	1	1	0	2018-05-02	5	2018	2018-05-01	1	164	275
620	2			1	173	Comparative Candidates Survey (CCS) Wave I - Cumulative Dataset 2005 - 2013	21453	RESEARCH	1	2	2	1	1	0	0	2016-05-03	5	2016	2016-05-01	1	107	274
620	3			1	174	Comparative Candidates Survey (CCS) Wave I - Cumulative Dataset 2005 - 2013	24484	RESEARCH	5	6	2	0	4	1	0	2018-01-03	1	2018	2018-01-01	1	155	275
620	3			1	175	Comparative Candidates Survey (CCS) Wave I - Cumulative Dataset 2005 - 2013	23978	RESEARCH	1	3	2	1	1	1	0	2017-12-01	12	2017	2017-12-01	1	122	275
620	3			1	176	Comparative Candidates Survey (CCS) Wave I - Cumulative Dataset 2005 - 2013	24519	RESEARCH	1	3	2	1	1	0	0	2018-01-11	1	2018	2018-01-01	1	155	275
620	2			1	177	Comparative Candidates Survey (CCS) Wave I - Cumulative Dataset 2005 - 2013	21444	RESEARCH	1	1	2	0	3	1	0	2016-06-01	6	2016	2016-06-01	1	45	274
620	3			1	178	Comparative Candidates Survey (CCS) Wave I - Cumulative Dataset 2005 - 2013	25361	RESEARCH	2	6	2	0	4	0	1	2019-10-31	10	2019	2019-10-01	1	242	275
620	3			1	179	Comparative Candidates Survey (CCS) Wave I - Cumulative Dataset 2005 - 2013	22252	RESEARCH	1	1	2	1	1	0	0	2018-03-08	3	2018	2018-03-01	1	210	275
620	3			1	180	Comparative Candidates Survey (CCS) Wave I - Cumulative Dataset 2005 - 2013	25120	RESEARCH	7	3	2	1	1	1	0	2018-05-22	5	2018	2018-05-01	1	164	275
620	3			1	181	Comparative Candidates Survey (CCS) Wave I - Cumulative Dataset 2005 - 2013	23273	RESEARCH	2	6	2	1	1	1	0	2017-02-13	2	2017	2017-02-01	1	106	275
620	2			1	182	Comparative Candidates Survey (CCS) Wave I - Cumulative Dataset 2005 - 2013	22049	RESEARCH	1	3	2	0	10	0	1	2016-06-20	6	2016	2016-06-01	1	45	274
620	3			1	183	Comparative Candidates Survey (CCS) Wave I - Cumulative Dataset 2005 - 2013	24314	RESEARCH	2	6	2	1	1	0	0	2017-12-20	12	2017	2017-12-01	1	122	275
620	3			1	184	Comparative Candidates Survey (CCS) Wave I - Cumulative Dataset 2005 - 2013	21613	RESEARCH	1	3	2	0	9	0	1	2019-05-27	5	2019	2019-05-01	1	197	275
620	3			1	185	Comparative Candidates Survey (CCS) Wave I - Cumulative Dataset 2005 - 2013	26941	RESEARCH	2	6	2	1	1	0	0	2019-08-07	8	2019	2019-08-01	1	89	275
620	3			1	186	Comparative Candidates Survey (CCS) Wave I - Cumulative Dataset 2005 - 2013	22208	RESEARCH	1	2	2	1	1	1	0	2017-06-21	6	2017	2017-06-01	1	103	275
620	3			1	187	Comparative Candidates Survey (CCS) Wave I - Cumulative Dataset 2005 - 2013	8834	RESEARCH	2	6	2	1	1	0	1	2017-09-07	9	2017	2017-09-01	1	44	275
620	3			1	188	Comparative Candidates Survey (CCS) Wave I - Cumulative Dataset 2005 - 2013	23510	RESEARCH	1	3	2	1	1	0	1	2018-05-08	5	2018	2018-05-01	1	164	275
620	3			1	189	Comparative Candidates Survey (CCS) Wave I - Cumulative Dataset 2005 - 2013	25760	RESEARCH	1	3	2	0	2	0	1	2019-09-06	9	2019	2019-09-01	1	230	275
620	3			1	190	Comparative Candidates Survey (CCS) Wave I - Cumulative Dataset 2005 - 2013	27616	RESEARCH	7	3	1	1	1	0	0	2019-11-20	11	2019	2019-11-01	1	192	275
620	3			1	191	Comparative Candidates Survey (CCS) Wave I - Cumulative Dataset 2005 - 2013	23764	RESEARCH	2	6	2	1	1	1	0	2017-06-27	6	2017	2017-06-01	1	103	275
620	3			1	192	Comparative Candidates Survey (CCS) Wave I - Cumulative Dataset 2005 - 2013	10688	RESEARCH	7	3	1	1	1	0	0	2019-07-15	7	2019	2019-07-01	1	93	275
620	2			1	193	Comparative Candidates Survey (CCS) Wave I - Cumulative Dataset 2005 - 2013	22970	RESEARCH	1	2	2	0	3	1	0	2017-06-28	6	2017	2017-06-01	1	103	274
620	3			1	194	Comparative Candidates Survey (CCS) Wave I - Cumulative Dataset 2005 - 2013	23861	RESEARCH	1	1	2	1	1	0	0	2017-08-31	8	2017	2017-08-01	1	43	275
620	3			1	195	Comparative Candidates Survey (CCS) Wave I - Cumulative Dataset 2005 - 2013	27974	RESEARCH	1	1	1	1	1	0	0	2020-01-24	1	2020	2020-01-01	1	157	275
620	3			1	196	Comparative Candidates Survey (CCS) Wave I - Cumulative Dataset 2005 - 2013	24033	RESEARCH	1	3	2	0	6	0	0	2017-10-16	10	2017	2017-10-01	1	190	275
620	1			1	197	Comparative Candidates Survey (CCS) Wave I - Cumulative Dataset 2005 - 2013	9471	RESEARCH	1	1	2	0	8	0	1	2016-04-25	4	2016	2016-04-01	1	73	273
620	3			1	198	Comparative Candidates Survey (CCS) Wave I - Cumulative Dataset 2005 - 2013	24897	RESEARCH	1	1	1	0	2	1	0	2018-04-03	4	2018	2018-04-01	1	286	275
620	3			1	199	Comparative Candidates Survey (CCS) Wave I - Cumulative Dataset 2005 - 2013	24514	RESEARCH	2	6	1	1	1	1	0	2018-01-09	1	2018	2018-01-01	1	155	275
620	3			1	200	Comparative Candidates Survey (CCS) Wave I - Cumulative Dataset 2005 - 2013	23330	RESEARCH	2	6	2	1	1	1	0	2017-07-22	7	2017	2017-07-01	1	96	275
620	3			1	201	Comparative Candidates Survey (CCS) Wave I - Cumulative Dataset 2005 - 2013	24899	RESEARCH	1	1	2	1	1	0	0	2018-03-29	3	2018	2018-03-01	1	210	275
620	2			1	202	Comparative Candidates Survey (CCS) Wave I - Cumulative Dataset 2005 - 2013	22257	RESEARCH	1	2	2	0	2	0	0	2018-07-10	7	2018	2018-07-01	1	62	274
620	3			1	203	Comparative Candidates Survey (CCS) Wave I - Cumulative Dataset 2005 - 2013	25967	RESEARCH	1	1	2	1	1	1	0	2018-12-11	12	2018	2018-12-01	1	115	275
620	2			1	204	Comparative Candidates Survey (CCS) Wave I - Cumulative Dataset 2005 - 2013	22448	RESEARCH	1	3	2	1	1	1	0	2017-05-02	5	2017	2017-05-01	1	121	274
620	2			1	205	Comparative Candidates Survey (CCS) Wave I - Cumulative Dataset 2005 - 2013	20536	RESEARCH	1	3	2	1	1	1	0	2016-07-28	7	2016	2016-07-01	1	40	274
620	3			1	206	Comparative Candidates Survey (CCS) Wave I - Cumulative Dataset 2005 - 2013	21454	RESEARCH	1	1	1	1	1	0	0	2019-08-07	8	2019	2019-08-01	1	89	275
620	3			1	207	Comparative Candidates Survey (CCS) Wave I - Cumulative Dataset 2005 - 2013	26438	RESEARCH	2	6	1	1	1	0	0	2019-08-14	8	2019	2019-08-01	1	89	275
620	3			1	208	Comparative Candidates Survey (CCS) Wave I - Cumulative Dataset 2005 - 2013	24378	RESEARCH	1	3	1	0	5	0	0	2017-12-14	12	2017	2017-12-01	1	122	275
620	3			1	209	Comparative Candidates Survey (CCS) Wave I - Cumulative Dataset 2005 - 2013	25206	RESEARCH	1	3	1	0	2	0	0	2019-04-30	4	2019	2019-04-01	1	206	275
620	3			1	210	Comparative Candidates Survey (CCS) Wave I - Cumulative Dataset 2005 - 2013	23386	RESEARCH	1	4	2	1	1	1	0	2017-03-07	3	2017	2017-03-01	1	194	275
620	3			1	211	Comparative Candidates Survey (CCS) Wave I - Cumulative Dataset 2005 - 2013	23962	RESEARCH	2	6	2	0	15	0	1	2020-02-06	2	2020	2020-02-01	1	62	275
620	3			1	212	Comparative Candidates Survey (CCS) Wave I - Cumulative Dataset 2005 - 2013	24183	RESEARCH	2	6	2	0	3	0	0	2017-11-08	11	2017	2017-11-01	1	217	275
620	3			1	213	Comparative Candidates Survey (CCS) Wave I - Cumulative Dataset 2005 - 2013	22045	RESEARCH	1	2	2	0	5	0	1	2019-10-16	10	2019	2019-10-01	1	242	275
620	2			1	214	Comparative Candidates Survey (CCS) Wave I - Cumulative Dataset 2005 - 2013	22970	RESEARCH	1	2	2	0	2	0	0	2016-11-24	11	2016	2016-11-01	1	124	274
620	3			1	215	Comparative Candidates Survey (CCS) Wave I - Cumulative Dataset 2005 - 2013	26199	RESEARCH	1	1	1	0	2	1	0	2019-03-20	3	2019	2019-03-01	1	285	275
620	3			1	216	Comparative Candidates Survey (CCS) Wave I - Cumulative Dataset 2005 - 2013	22970	RESEARCH	1	2	2	1	1	0	0	2017-06-29	6	2017	2017-06-01	1	103	275
620	3			1	217	Comparative Candidates Survey (CCS) Wave I - Cumulative Dataset 2005 - 2013	27344	RESEARCH	2	6	2	0	2	1	0	2019-10-09	10	2019	2019-10-01	1	242	275
620	3			1	218	Comparative Candidates Survey (CCS) Wave I - Cumulative Dataset 2005 - 2013	27360	RESEARCH	6	6	2	1	1	0	0	2019-10-16	10	2019	2019-10-01	1	242	275
620	3			1	219	Comparative Candidates Survey (CCS) Wave I - Cumulative Dataset 2005 - 2013	23702	RESEARCH	1	1	2	0	3	1	0	2017-05-31	5	2017	2017-05-01	1	121	275
620	3			1	220	Comparative Candidates Survey (CCS) Wave I - Cumulative Dataset 2005 - 2013	23611	RESEARCH	2	6	2	1	1	1	0	2017-05-17	5	2017	2017-05-01	1	121	275
620	3			1	221	Comparative Candidates Survey (CCS) Wave I - Cumulative Dataset 2005 - 2013	24593	RESEARCH	1	3	1	0	2	0	0	2019-02-04	2	2019	2019-02-01	1	181	275
620	2			1	222	Comparative Candidates Survey (CCS) Wave I - Cumulative Dataset 2005 - 2013	21410	RESEARCH	2	6	2	0	2	0	1	2016-05-04	5	2016	2016-05-01	1	107	274
620	2			1	223	Comparative Candidates Survey (CCS) Wave I - Cumulative Dataset 2005 - 2013	23095	RESEARCH	1	3	2	1	1	1	0	2017-01-20	1	2017	2017-01-01	1	111	274
620	3			1	224	Comparative Candidates Survey (CCS) Wave I - Cumulative Dataset 2005 - 2013	25591	RESEARCH	1	1	1	0	3	1	0	2018-10-01	10	2018	2018-10-01	1	196	275
620	3			1	225	Comparative Candidates Survey (CCS) Wave I - Cumulative Dataset 2005 - 2013	25313	RESEARCH	1	1	2	1	1	0	0	2018-07-30	7	2018	2018-07-01	1	62	275
620	3			1	226	Comparative Candidates Survey (CCS) Wave I - Cumulative Dataset 2005 - 2013	22369	RESEARCH	1	1	1	0	2	0	1	2020-01-30	1	2020	2020-01-01	1	157	275
620	1			1	227	Comparative Candidates Survey (CCS) Wave I - Cumulative Dataset 2005 - 2013	21457	RESEARCH	1	2	2	0	2	0	0	2016-04-20	4	2016	2016-04-01	1	73	273
620	3			1	228	Comparative Candidates Survey (CCS) Wave I - Cumulative Dataset 2005 - 2013	25361	RESEARCH	2	6	1	0	5	0	1	2019-12-05	12	2019	2019-12-01	1	140	275
620	3			1	229	Comparative Candidates Survey (CCS) Wave I - Cumulative Dataset 2005 - 2013	25003	RESEARCH	2	6	2	1	1	1	0	2018-05-31	5	2018	2018-05-01	1	164	275
620	2			1	230	Comparative Candidates Survey (CCS) Wave I - Cumulative Dataset 2005 - 2013	21445	RESEARCH	1	3	2	0	2	1	0	2016-09-21	9	2016	2016-09-01	1	69	274
620	3			1	231	Comparative Candidates Survey (CCS) Wave I - Cumulative Dataset 2005 - 2013	23323	RESEARCH	1	2	2	1	1	0	0	2017-05-26	5	2017	2017-05-01	1	121	275
620	2			1	232	Comparative Candidates Survey (CCS) Wave I - Cumulative Dataset 2005 - 2013	22455	RESEARCH	1	1	2	1	1	1	0	2016-07-28	7	2016	2016-07-01	1	40	274
620	2			1	233	Comparative Candidates Survey (CCS) Wave I - Cumulative Dataset 2005 - 2013	21451	RESEARCH	1	2	2	0	2	1	0	2016-05-19	5	2016	2016-05-01	1	107	274
620	3			1	234	Comparative Candidates Survey (CCS) Wave I - Cumulative Dataset 2005 - 2013	24686	RESEARCH	1	2	2	1	1	1	0	2018-02-19	2	2018	2018-02-01	1	212	275
620	3			1	235	Comparative Candidates Survey (CCS) Wave I - Cumulative Dataset 2005 - 2013	26195	RESEARCH	1	3	1	1	1	0	0	2019-02-08	2	2019	2019-02-01	1	181	275
620	3			1	236	Comparative Candidates Survey (CCS) Wave I - Cumulative Dataset 2005 - 2013	24803	RESEARCH	1	3	1	0	3	0	1	2019-08-23	8	2019	2019-08-01	1	89	275
620	3			1	237	Comparative Candidates Survey (CCS) Wave I - Cumulative Dataset 2005 - 2013	27346	TEACHING	2	6		1	1	0	0	2019-10-09	10	2019	2019-10-01	1	242	275
620	3			1	238	Comparative Candidates Survey (CCS) Wave I - Cumulative Dataset 2005 - 2013	11206	TEACHING	3	5		0	14	1	1	2017-02-03	2	2017	2017-02-01	1	106	275
620	3			1	239	Comparative Candidates Survey (CCS) Wave I - Cumulative Dataset 2005 - 2013	25719	RESEARCH	1	1	1	1	1	1	0	2018-11-07	11	2018	2018-11-01	1	193	275
620	3			1	240	Comparative Candidates Survey (CCS) Wave I - Cumulative Dataset 2005 - 2013	24999	RESEARCH	2	6	2	1	1	0	0	2018-04-26	4	2018	2018-04-01	1	286	275
620	2			1	241	Comparative Candidates Survey (CCS) Wave I - Cumulative Dataset 2005 - 2013	16226	TEACHING	3	5		0	23	0	1	2016-08-16	8	2016	2016-08-01	1	68	274
620	3			1	242	Comparative Candidates Survey (CCS) Wave I - Cumulative Dataset 2005 - 2013	25237	RESEARCH	1	3	2	0	2	1	0	2019-09-20	9	2019	2019-09-01	1	230	275
620	3			1	243	Comparative Candidates Survey (CCS) Wave I - Cumulative Dataset 2005 - 2013	21986	RESEARCH	2	6	1	1	1	0	0	2018-05-11	5	2018	2018-05-01	1	164	275
620	3			1	244	Comparative Candidates Survey (CCS) Wave I - Cumulative Dataset 2005 - 2013	15916	RESEARCH	1	2	2	0	10	0	1	2017-12-01	12	2017	2017-12-01	1	122	275
620	3			1	245	Comparative Candidates Survey (CCS) Wave I - Cumulative Dataset 2005 - 2013	25591	RESEARCH	1	1	1	0	2	0	0	2019-10-02	10	2019	2019-10-01	1	242	275
620	3			1	246	Comparative Candidates Survey (CCS) Wave I - Cumulative Dataset 2005 - 2013	24264	TEACHING	3	5		1	1	1	0	2017-12-08	12	2017	2017-12-01	1	122	275
620	3			1	247	Comparative Candidates Survey (CCS) Wave I - Cumulative Dataset 2005 - 2013	23589	RESEARCH	1	2	2	1	1	1	0	2017-05-20	5	2017	2017-05-01	1	121	275
620	3			1	248	Comparative Candidates Survey (CCS) Wave I - Cumulative Dataset 2005 - 2013	24891	RESEARCH	1	1	2	0	3	1	0	2019-06-19	6	2019	2019-06-01	1	96	275
620	3			1	249	Comparative Candidates Survey (CCS) Wave I - Cumulative Dataset 2005 - 2013	22313	RESEARCH	1	3	2	1	1	0	0	2016-12-23	12	2016	2016-12-01	1	127	275
620	3			1	250	Comparative Candidates Survey (CCS) Wave I - Cumulative Dataset 2005 - 2013	25735	RESEARCH	2	6	2	1	1	0	0	2018-11-24	11	2018	2018-11-01	1	193	275
620	2			1	251	Comparative Candidates Survey (CCS) Wave I - Cumulative Dataset 2005 - 2013	22922	RESEARCH	1	2	2	1	1	1	0	2016-11-17	11	2016	2016-11-01	1	124	274
620	3			1	252	Comparative Candidates Survey (CCS) Wave I - Cumulative Dataset 2005 - 2013	24243	RESEARCH	2	6	2	1	1	1	0	2017-11-30	11	2017	2017-11-01	1	217	275
620	2			1	253	Comparative Candidates Survey (CCS) Wave I - Cumulative Dataset 2005 - 2013	20384	TEACHING	3	5		0	5	1	1	2017-01-15	1	2017	2017-01-01	1	111	274
620	3			1	254	Comparative Candidates Survey (CCS) Wave I - Cumulative Dataset 2005 - 2013	23802	RESEARCH	1	3	2	0	2	1	0	2017-07-21	7	2017	2017-07-01	1	96	275
620	3			1	255	Comparative Candidates Survey (CCS) Wave I - Cumulative Dataset 2005 - 2013	22334	RESEARCH	1	1	1	1	1	0	0	2019-09-11	9	2019	2019-09-01	1	230	275
620	3			1	256	Comparative Candidates Survey (CCS) Wave I - Cumulative Dataset 2005 - 2013	23810	RESEARCH	2	6	2	0	3	1	0	2017-08-03	8	2017	2017-08-01	1	43	275
620	2			1	257	Comparative Candidates Survey (CCS) Wave I - Cumulative Dataset 2005 - 2013	22313	RESEARCH	1	3	2	0	2	1	0	2016-05-24	5	2016	2016-05-01	1	107	274
620	3			1	258	Comparative Candidates Survey (CCS) Wave I - Cumulative Dataset 2005 - 2013	22693	RESEARCH	2	6	2	0	12	0	1	2018-12-18	12	2018	2018-12-01	1	115	275
620	3			1	259	Comparative Candidates Survey (CCS) Wave I - Cumulative Dataset 2005 - 2013	22029	RESEARCH	7	3	1	1	1	0	1	2020-01-16	1	2020	2020-01-01	1	157	275
620	3			1	260	Comparative Candidates Survey (CCS) Wave I - Cumulative Dataset 2005 - 2013	19434	RESEARCH	1	1	1	0	2	1	0	2018-08-07	8	2018	2018-08-01	1	85	275
620	3			1	261	Comparative Candidates Survey (CCS) Wave I - Cumulative Dataset 2005 - 2013	25142	RESEARCH	1	3	2	0	2	1	0	2018-05-23	5	2018	2018-05-01	1	164	275
620	3			1	262	Comparative Candidates Survey (CCS) Wave I - Cumulative Dataset 2005 - 2013	20451	RESEARCH	1	2	2	0	5	0	0	2017-01-11	1	2017	2017-01-01	1	111	275
620	1			1	263	Comparative Candidates Survey (CCS) Wave I - Cumulative Dataset 2005 - 2013	22081	RESEARCH	1	3	2	1	1	1	0	2016-04-19	4	2016	2016-04-01	1	73	273
620	3			1	264	Comparative Candidates Survey (CCS) Wave I - Cumulative Dataset 2005 - 2013	25176	RESEARCH	1	1	1	0	2	1	0	2018-06-04	6	2018	2018-06-01	1	75	275
[truncated: 4,949 more rows]

## Sheet: Labels
ds_id	ds_version	pr_id	ds_publication_year	Quality	ds_indi	DatasetTitle	PersonReferenceNumber	UsageKind	Usagekind2	RoleFINAL	PublicationFINAL	withinindi	numbdown	lastdl	changerole	dldate_stata	month	year	mtyr	dlnumb	dlmonth	datvers
1	1	19	2018	Quantitative	1	Attitudes et comportements politiques en Suisse - 1972	22634	RESEARCH	Research	Lecturer / post-doc	No	0	14	0	0	2016-09-23	9	2016	2016-09-01	1	69	Ref: 1 - 1
1	1	19	2018	Quantitative	2	Attitudes et comportements politiques en Suisse - 1972	25960	RESEARCH	Study work	Student	No	1	1	0	0	2018-12-07	12	2018	2018-12-01	1	115	Ref: 1 - 1
1	1	19	2018	Quantitative	3	Attitudes et comportements politiques en Suisse - 1972	20371	RESEARCH	Research	Lecturer / post-doc	Yes	1	1	0	0	2017-03-08	3	2017	2017-03-01	1	194	Ref: 1 - 1
1	1	19	2018	Quantitative	4	Attitudes et comportements politiques en Suisse - 1972	22447	RESEARCH	BA	Student	No	1	1	0	0	2016-07-23	7	2016	2016-07-01	1	40	Ref: 1 - 1
1	1	19	2018	Quantitative	5	Attitudes et comportements politiques en Suisse - 1972	22204	RESEARCH	Study work	Student	No	0	12	0	0	2016-04-24	4	2016	2016-04-01	1	73	Ref: 1 - 1
1	1	19	2018	Quantitative	6	Attitudes et comportements politiques en Suisse - 1972	22893	RESEARCH	Research	Other	No	1	1	1	0	2016-11-17	11	2016	2016-11-01	1	124	Ref: 1 - 1
1	1	19	2018	Quantitative	7	Attitudes et comportements politiques en Suisse - 1972	22430	RESEARCH	Study work	Student	No	1	1	1	0	2016-07-03	7	2016	2016-07-01	1	40	Ref: 1 - 1
1	1	19	2018	Quantitative	8	Attitudes et comportements politiques en Suisse - 1972	25737	RESEARCH	MA	Student	No	0	3	0	0	2018-10-31	10	2018	2018-10-01	1	196	Ref: 1 - 1
1	1	19	2018	Quantitative	9	Attitudes et comportements politiques en Suisse - 1972	23765	RESEARCH	Research	Doctoral student	No	0	14	1	1	2017-10-03	10	2017	2017-10-01	1	190	Ref: 1 - 1
1	1	19	2018	Quantitative	10	Attitudes et comportements politiques en Suisse - 1972	23663	RESEARCH	Research	Lecturer / post-doc	Yes	1	1	0	1	2017-11-13	11	2017	2017-11-01	1	217	Ref: 1 - 1
1	1	19	2018	Quantitative	11	Attitudes et comportements politiques en Suisse - 1972	23205	RESEARCH	Study work	Student	No	0	2	1	0	2017-03-14	3	2017	2017-03-01	1	194	Ref: 1 - 1
1	1	19	2018	Quantitative	12	Attitudes et comportements politiques en Suisse - 1972	22941	RESEARCH	Study work	Student	No	0	3	0	0	2016-11-21	11	2016	2016-11-01	1	124	Ref: 1 - 1
1	1	19	2018	Quantitative	13	Attitudes et comportements politiques en Suisse - 1972	23765	RESEARCH	Research	Doctoral student	No	0	3	0	1	2018-08-09	8	2018	2018-08-01	1	85	Ref: 1 - 1
2	1	20	2018	Quantitative	1	Attitudes politiques en Suisse - 1975	22283	RESEARCH	Research	Doctoral student	No	0	3	0	1	2017-08-22	8	2017	2017-08-01	1	43	Ref: 2 - 1
2	1	20	2018	Quantitative	2	Attitudes politiques en Suisse - 1975	22114	RESEARCH	Study work	Student	No	1	1	1	0	2016-03-27	3	2016	2016-03-01	1	86	Ref: 2 - 1
2	1	20	2018	Quantitative	3	Attitudes politiques en Suisse - 1975	22231	RESEARCH	Study work	Student	No	1	1	1	0	2016-05-09	5	2016	2016-05-01	1	107	Ref: 2 - 1
2	1	20	2018	Quantitative	4	Attitudes politiques en Suisse - 1975	22447	RESEARCH	BA	Student	No	0	2	1	0	2016-07-23	7	2016	2016-07-01	1	40	Ref: 2 - 1
2	1	20	2018	Quantitative	5	Attitudes politiques en Suisse - 1975	21392	RESEARCH	Research	Scholar, project manager	No	0	19	0	1	2017-06-14	6	2017	2017-06-01	1	103	Ref: 2 - 1
2	1	20	2018	Quantitative	6	Attitudes politiques en Suisse - 1975	22634	RESEARCH	Research	Lecturer / post-doc	No	0	5	0	0	2016-09-23	9	2016	2016-09-01	1	69	Ref: 2 - 1
3	1	21	2018	Quantitative	1	Valeurs dans la Suisse de 1988	22961	RESEARCH	Study work	Student	No	0	4	0	1	2020-01-05	1	2020	2020-01-01	1	157	Ref: 3 - 1
4	1	23	2018	Quantitative	1	Befragung der EntscheidungstrÃ¤ger der Schweizer Politik zu Themen wie Gesetzgebung, Institutionen, persÃ¶nlichem Engagement und politischer Laufbahn - 19	17808	RESEARCH	Research	Professor	No	0	3	0	0	2018-04-12	4	2018	2018-04-01	1	286	Ref: 4 - 1
9	1	29	2018	Quantitative	1	Situation des femmes en Suisse : EnquÃªte auprÃ¨s de femmes cÃ©libataires - 1	22036	RESEARCH	Study work	Student	No	1	1	0	0	2016-03-01	3	2016	2016-03-01	1	86	Ref: 9 - 1
9	1	29	2018	Quantitative	2	Situation des femmes en Suisse : EnquÃªte auprÃ¨s de femmes cÃ©libataires - 1	22036	RESEARCH	Study work	Student	No	0	6	0	0	2016-06-27	6	2016	2016-06-01	1	45	Ref: 9 - 1
9	1	29	2018	Quantitative	3	Situation des femmes en Suisse : EnquÃªte auprÃ¨s de femmes cÃ©libataires - 1	22934	RESEARCH	Study work	Student	No	0	4	1	0	2016-12-07	12	2016	2016-12-01	1	127	Ref: 9 - 1
12	1	122	1997	Quantitative	1
13	1	117	2017	Quantitative	1	Befragung der Schweizer BevÃ¶lkerung zu Werthaltungen bezÃ¼glich wichtiger Lebensbereiche wie Politik, Bildung, Arbeit und Familie - 19	22634	RESEARCH	Research	Lecturer / post-doc	No	0	16	0	0	2016-09-24	9	2016	2016-09-01	1	69	Ref: 13 - 1
14	1	370	2018	Quantitative	1	Politische Aktivierungsereignisse in der Schweiz in den Jahren zwischen 1945 bis 1978	24499	RESEARCH	Study work	Student	No	0	4	0	0	2018-02-19	2	2018	2018-02-01	1	212	Ref: 14 - 1
15	1	10	2018	Quantitative	1	Arbeitszeiten, Technisierung von Haushalten, Freizeitsnutzung, Alltagsorganisation und Sozialbeziehung - 1991	25614	RESEARCH	Study work	Student	No	0	7	0	0	2018-10-11	10	2018	2018-10-01	1	196	Ref: 15 - 1
16	1	1417	2018	Quantitative	1
17	1	1083	2018	Quantitative	1	Aids im Bewusstsein der BevÃ¶lkerung - 199	12101	RESEARCH	Study work	Student		0	5	1	1	2018-11-28	11	2018	2018-11-01	1	193	Ref: 17 - 1
17	1	1083	2018	Quantitative	2	Aids im Bewusstsein der BevÃ¶lkerung - 199	24322	RESEARCH	Study work	Student	No	0	7	0	0	2018-01-03	1	2018	2018-01-01	1	155	Ref: 17 - 1
17	1	1083	2018	Quantitative	3	Aids im Bewusstsein der BevÃ¶lkerung - 199	22055	RESEARCH	Research	Doctoral student	Yes	1	1	1	0	2016-03-08	3	2016	2016-03-01	1	86	Ref: 17 - 1
18	1	2427	2018	Quantitative	1	Sozialmedizinische und sozialpsychologische Aspekte des Drogenkonsums - 1977	24322	RESEARCH	Study work	Student	No	0	10	0	0	2018-01-03	1	2018	2018-01-01	1	155	Ref: 18 - 1
19	1	2432	2018	Quantitative	1	Bildungspolitik aus der Sicht der StimmbÃ¼rger: ReprÃ¤sentativ-Umfrage im Kanton ZÃ¼rich - 1	24322	RESEARCH	Study work	Student	No	0	2	0	0	2018-01-03	1	2018	2018-01-01	1	155	Ref: 19 - 1
20	1	2431	2018	Quantitative	1
21	1	2433	2018	Quantitative	1
22	1	2436	2018	Quantitative	1	Einstellungen der Schweizer BevÃ¶lkerung zu Freihandelsabkommen und zu Vollbeitritt der Schweiz zur EuropÃ¤ischen Wirtschaftsgemeinschaft - 19	25331	RESEARCH	Study work	Student	No	0	5	0	0	2018-08-12	8	2018	2018-08-01	1	85	Ref: 22 - 1
24	1	2443	2018	Quantitative	1
25	1	2444	2018	Quantitative	1
26	1	32	2018	Quantitative	1	Befragung von ErwerbstÃ¤tigen zu Werthaltungen, ArbeitstÃ¤tigkeit sowie Vorstellungen und WÃ¼nschen in Bezug auf Arbeits- und Arbeitszeitgestaltung - 1	22810	RESEARCH	Research	Lecturer / post-doc	No	0	2	0	0	2016-10-19	10	2016	2016-10-01	1	99	Ref: 26 - 1
26	1	32	2018	Quantitative	2	Befragung von ErwerbstÃ¤tigen zu Werthaltungen, ArbeitstÃ¤tigkeit sowie Vorstellungen und WÃ¼nschen in Bezug auf Arbeits- und Arbeitszeitgestaltung - 1	23358	RESEARCH	Study work	Student	No	1	1	1	0	2017-10-12	10	2017	2017-10-01	1	190	Ref: 26 - 1
27	1	178	2018	Quantitative	1
28	1	841	2018	Quantitative	1
29	1	1102	2018	Quantitative	1
30	1	951	2018	Quantitative	1
31	1	2988	2018	Quantitative	1	Werte und Einstellungen der jungen Erwachsenen in der Deutschschweiz - 1990	24479	RESEARCH	Study work	Student		0	2	0	0	2018-01-02	1	2018	2018-01-01	1	155	Ref: 31 - 1
31	1	2988	2018	Quantitative	2	Werte und Einstellungen der jungen Erwachsenen in der Deutschschweiz - 1990	24223	RESEARCH	Study work	Student	No	0	4	0	0	2017-11-16	11	2017	2017-11-01	1	217	Ref: 31 - 1
33	1	2989	2018	Quantitative	1	Befragung von Eltern zum Thema Kind und Strassenverkehr - 1993	25659	RESEARCH	Study work	Student	No	0	2	1	0	2018-10-12	10	2018	2018-10-01	1	196	Ref: 33 - 1
34	1	2991	2018	Quantitative	1	Befragung von Frauen und MÃ¤nnern zum Thema Gewalt gegen Frauen - 199	21787	RESEARCH	BA	Student	Yes	0	2	0	1	2017-11-29	11	2017	2017-11-01	1	217	Ref: 34 - 1
35	1	12	2018	Quantitative	1	Attitudes et pratiques religieuses en Suisse - 1988	22036	RESEARCH	Study work	Student	No	0	8	0	0	2016-06-27	6	2016	2016-06-01	1	45	Ref: 35 - 1
35	1	12	2018	Quantitative	2	Attitudes et pratiques religieuses en Suisse - 1988	25470	RESEARCH	Research	Scholar, project manager	Yes	0	3	0	0	2018-08-27	8	2018	2018-08-01	1	85	Ref: 35 - 1
36	1	540	2018	Quantitative	1
37	1	2164	2018	Quantitative	1	BedÃ¼rfnisse und SelbsthilfemÃ¶glichkeiten von Arbeitslosen - 19	24322	RESEARCH	Study work	Student	No	0	4	0	0	2017-12-28	12	2017	2017-12-01	1	122	Ref: 37 - 1
37	1	2164	2018	Quantitative	2	BedÃ¼rfnisse und SelbsthilfemÃ¶glichkeiten von Arbeitslosen - 19	24322	RESEARCH	Study work	Student	No	0	6	0	0	2018-01-03	1	2018	2018-01-01	1	155	Ref: 37 - 1
38	1	680	2018	Quantitative	1
40	1	675	2018	Quantitative	1	Opinions de la population en Suisse sur l'Ã©cole et la formation - 199	21976	RESEARCH	Study work	Student	No	0	2	1	0	2018-06-13	6	2018	2018-06-01	1	75	Ref: 40 - 1
42	1	620	2018	Quantitative	1
43	1	1041	2018	Quantitative	1	ModÃ¨les normatifs de l'Ã©galitÃ© et justifications des pratiques inÃ©galitaires entre femmes et hommes -	22041	RESEARCH	Study work	Student	No	0	5	1	1	2017-05-29	5	2017	2017-05-01	1	121	Ref: 43 - 1
43	1	1041	2018	Quantitative	2	ModÃ¨les normatifs de l'Ã©galitÃ© et justifications des pratiques inÃ©galitaires entre femmes et hommes -	25897	RESEARCH	Study work	Student	No	0	2	0	0	2018-11-23	11	2018	2018-11-01	1	193	Ref: 43 - 1
44	1	1276	2018	Quantitative	1	Urbanisation et innovations technologiques, enquÃªte auprÃ¨s des habitants du bassin lÃ©manique - 1	22155	RESEARCH	Study work	Student	No	0	7	0	0	2019-03-18	3	2019	2019-03-01	1	285	Ref: 44 - 1
44	1	1276	2018	Quantitative	2	Urbanisation et innovations technologiques, enquÃªte auprÃ¨s des habitants du bassin lÃ©manique - 1	23257	RESEARCH	Study work	Student	No	0	2	0	0	2017-02-21	2	2017	2017-02-01	1	106	Ref: 44 - 1
45	1	517	2018	Quantitative	1
47	1	1103	2018	Quantitative	1	Facteurs liÃ©s aux douleurs du dos chez des employÃ©s d'une entreprise avec Ã©valuation de l'effet d'une intervention prÃ©ventive: 1990 -	22726	RESEARCH	Research	Other	No	1	1	1	0	2016-10-17	10	2016	2016-10-01	1	99	Ref: 47 - 1
49	1	11	2018	Quantitative	1	Befragung der Schweizerischen WohnbevÃ¶lkerung zur Akzeptanz von reproduktionsmedizinischen Verfahren - 199	25715	RESEARCH	MA	Student	No	0	3	0	0	2018-11-26	11	2018	2018-11-01	1	193	Ref: 49 - 1
55	1	841	2018	Quantitative	1
56	1	841	2018	Quantitative	1
57	1	841	2018	Quantitative	1
58	1	841	2018	Quantitative	1
59	1	841	2018	Quantitative	1
60	1	951	2018	Quantitative	1
62	1	29	2018	Quantitative	1	Situation des femmes en Suisse : EnquÃªte auprÃ¨s de couples mariÃ©s - 1	22934	RESEARCH	Study work	Student	No	0	3	0	0	2016-11-18	11	2016	2016-11-01	1	124	Ref: 62 - 1
62	1	29	2018	Quantitative	2	Situation des femmes en Suisse : EnquÃªte auprÃ¨s de couples mariÃ©s - 1	22934	RESEARCH	Study work	Student	No	1	1	0	0	2017-01-04	1	2017	2017-01-01	1	111	Ref: 62 - 1
62	1	29	2018	Quantitative	3	Situation des femmes en Suisse : EnquÃªte auprÃ¨s de couples mariÃ©s - 1	24983	RESEARCH	Study work	Student		1	1	1	0	2018-04-23	4	2018	2018-04-01	1	286	Ref: 62 - 1
62	1	29	2018	Quantitative	4	Situation des femmes en Suisse : EnquÃªte auprÃ¨s de couples mariÃ©s - 1	25897	RESEARCH	Study work	Student	No	1	1	0	0	2019-01-04	1	2019	2019-01-01	1	210	Ref: 62 - 1
62	1	29	2018	Quantitative	5	Situation des femmes en Suisse : EnquÃªte auprÃ¨s de couples mariÃ©s - 1	23765	RESEARCH	PHD	Doctoral student	No	0	9	0	1	2020-01-09	1	2020	2020-01-01	1	157	Ref: 62 - 1
63	1	767	2018	Quantitative	1
64	1	1815	2019	Quantitative	1	Befragung der WÃ¤hlerinnen und WÃ¤hler nach den Wahlen - 19	25737	RESEARCH	MA	Student	No	0	4	0	0	2018-11-02	11	2018	2018-11-01	1	193	Ref: 64 - 1
64	1	1815	2019	Quantitative	2	Befragung der WÃ¤hlerinnen und WÃ¤hler nach den Wahlen - 19	23560	RESEARCH	Study work	Student	No	0	15	0	1	2017-10-11	10	2017	2017-10-01	1	190	Ref: 64 - 1
64	1	1815	2019	Quantitative	3	Befragung der WÃ¤hlerinnen und WÃ¤hler nach den Wahlen - 19	26877	RESEARCH	Research	Doctoral student	Yes	1	1	0	0	2019-07-16	7	2019	2019-07-01	1	93	Ref: 64 - 1
64	1	1815	2019	Quantitative	4	Befragung der WÃ¤hlerinnen und WÃ¤hler nach den Wahlen - 19	23624	RESEARCH	Study work	Student	Yes	0	44	0	0	2019-09-13	9	2019	2019-09-01	1	230	Ref: 64 - 1
64	1	1815	2019	Quantitative	5	Befragung der WÃ¤hlerinnen und WÃ¤hler nach den Wahlen - 19	24796	RESEARCH	Study work	Student	No	0	4	0	0	2018-03-07	3	2018	2018-03-01	1	210	Ref: 64 - 1
64	1	1815	2019	Quantitative	6	Befragung der WÃ¤hlerinnen und WÃ¤hler nach den Wahlen - 19	21770	TEACHING	Teaching	Teacher		0	9	1	0	2018-02-08	2	2018	2018-02-01	1	212	Ref: 64 - 1
64	1	1815	2019	Quantitative	7	Befragung der WÃ¤hlerinnen und WÃ¤hler nach den Wahlen - 19	24316	RESEARCH	Study work	Student	No	0	4	0	0	2018-03-22	3	2018	2018-03-01	1	210	Ref: 64 - 1
64	1	1815	2019	Quantitative	8	Befragung der WÃ¤hlerinnen und WÃ¤hler nach den Wahlen - 19	22685	RESEARCH	Study work	Student	No	0	7	0	0	2016-11-23	11	2016	2016-11-01	1	124	Ref: 64 - 1
64	1	1815	2019	Quantitative	9	Befragung der WÃ¤hlerinnen und WÃ¤hler nach den Wahlen - 19	24182	RESEARCH	BA	Student	No	0	3	0	0	2017-11-26	11	2017	2017-11-01	1	217	Ref: 64 - 1
64	1	1815	2019	Quantitative	10	Befragung der WÃ¤hlerinnen und WÃ¤hler nach den Wahlen - 19	24308	RESEARCH	Study work	Student	No	0	6	1	0	2018-01-10	1	2018	2018-01-01	1	155	Ref: 64 - 1
64	1	1815	2019	Quantitative	11	Befragung der WÃ¤hlerinnen und WÃ¤hler nach den Wahlen - 19	25933	RESEARCH	Study work	Student		0	4	0	0	2019-03-28	3	2019	2019-03-01	1	285	Ref: 64 - 1
64	1	1815	2019	Quantitative	12	Befragung der WÃ¤hlerinnen und WÃ¤hler nach den Wahlen - 19	27258	RESEARCH	Research	Doctoral student	No	0	13	0	0	2019-12-16	12	2019	2019-12-01	1	140	Ref: 64 - 1
64	1	1815	2019	Quantitative	13	Befragung der WÃ¤hlerinnen und WÃ¤hler nach den Wahlen - 19	27054	RESEARCH	Study work	Student	No	1	1	1	0	2019-09-11	9	2019	2019-09-01	1	230	Ref: 64 - 1
64	1	1815	2019	Quantitative	14	Befragung der WÃ¤hlerinnen und WÃ¤hler nach den Wahlen - 19	22804	RESEARCH	Study work	Student	No	0	4	0	0	2016-11-24	11	2016	2016-11-01	1	124	Ref: 64 - 1
64	1	1815	2019	Quantitative	15	Befragung der WÃ¤hlerinnen und WÃ¤hler nach den Wahlen - 19	22248	RESEARCH	Study work	Student		0	2	1	0	2016-05-03	5	2016	2016-05-01	1	107	Ref: 64 - 1
64	1	1815	2019	Quantitative	16	Befragung der WÃ¤hlerinnen und WÃ¤hler nach den Wahlen - 19	24727	RESEARCH	Study work	Student	No	0	6	0	0	2018-08-06	8	2018	2018-08-01	1	85	Ref: 64 - 1
64	1	1815	2019	Quantitative	17	Befragung der WÃ¤hlerinnen und WÃ¤hler nach den Wahlen - 19	24014	RESEARCH	BA	Student	No	0	2	0	0	2017-12-07	12	2017	2017-12-01	1	122	Ref: 64 - 1
64	1	1815	2019	Quantitative	18	Befragung der WÃ¤hlerinnen und WÃ¤hler nach den Wahlen - 19	23560	RESEARCH	Study work	Student	No	0	21	0	1	2017-04-13	4	2017	2017-04-01	1	230	Ref: 64 - 1
64	1	1815	2019	Quantitative	19	Befragung der WÃ¤hlerinnen und WÃ¤hler nach den Wahlen - 19	22147	RESEARCH	Study work	Student	No	0	4	0	0	2016-05-19	5	2016	2016-05-01	1	107	Ref: 64 - 1
64	1	1815	2019	Quantitative	20	Befragung der WÃ¤hlerinnen und WÃ¤hler nach den Wahlen - 19	22244	RESEARCH	BA	Student	No	0	2	0	0	2016-05-05	5	2016	2016-05-01	1	107	Ref: 64 - 1
64	1	1815	2019	Quantitative	21	Befragung der WÃ¤hlerinnen und WÃ¤hler nach den Wahlen - 19	24182	RESEARCH	BA	Student	No	1	1	0	0	2018-03-14	3	2018	2018-03-01	1	210	Ref: 64 - 1
64	1	1815	2019	Quantitative	22	Befragung der WÃ¤hlerinnen und WÃ¤hler nach den Wahlen - 19	22693	RESEARCH	BA	Student	No	0	9	0	1	2017-03-26	3	2017	2017-03-01	1	194	Ref: 64 - 1
64	1	1815	2019	Quantitative	23	Befragung der WÃ¤hlerinnen und WÃ¤hler nach den Wahlen - 19	22850	RESEARCH	BA	Student	No	0	3	0	0	2017-03-18	3	2017	2017-03-01	1	194	Ref: 64 - 1
64	1	1815	2019	Quantitative	24	Befragung der WÃ¤hlerinnen und WÃ¤hler nach den Wahlen - 19	24553	RESEARCH	Study work	Student	No	0	5	0	0	2018-02-10	2	2018	2018-02-01	1	212	Ref: 64 - 1
64	1	1815	2019	Quantitative	25	Befragung der WÃ¤hlerinnen und WÃ¤hler nach den Wahlen - 19	22004	RESEARCH	Research	Lecturer / post-doc	Yes	0	4	0	1	2016-03-31	3	2016	2016-03-01	1	86	Ref: 64 - 1
64	1	1815	2019	Quantitative	26	Befragung der WÃ¤hlerinnen und WÃ¤hler nach den Wahlen - 19	24175	RESEARCH	BA	Student	No	0	3	0	0	2017-12-13	12	2017	2017-12-01	1	122	Ref: 64 - 1
64	1	1815	2019	Quantitative	27	Befragung der WÃ¤hlerinnen und WÃ¤hler nach den Wahlen - 19	16089	RESEARCH	Research	Professor	Yes	1	1	0	1	2016-04-24	4	2016	2016-04-01	1	73	Ref: 64 - 1
64	1	1815	2019	Quantitative	28	Befragung der WÃ¤hlerinnen und WÃ¤hler nach den Wahlen - 19	12221	RESEARCH	Research	Professor	No	0	9	0	1	2016-10-24	10	2016	2016-10-01	1	99	Ref: 64 - 1
64	1	1815	2019	Quantitative	29	Befragung der WÃ¤hlerinnen und WÃ¤hler nach den Wahlen - 19	24425	RESEARCH	Study work	Student	No	0	3	1	0	2018-01-10	1	2018	2018-01-01	1	155	Ref: 64 - 1
64	1	1815	2019	Quantitative	30	Befragung der WÃ¤hlerinnen und WÃ¤hler nach den Wahlen - 19	23392	RESEARCH	Research	Doctoral student	Yes	0	2	1	0	2017-03-08	3	2017	2017-03-01	1	194	Ref: 64 - 1
64	1	1815	2019	Quantitative	31	Befragung der WÃ¤hlerinnen und WÃ¤hler nach den Wahlen - 19	21392	RESEARCH	Research	Scholar, project manager	No	0	5	0	1	2017-06-14	6	2017	2017-06-01	1	103	Ref: 64 - 1
64	1	1815	2019	Quantitative	32	Befragung der WÃ¤hlerinnen und WÃ¤hler nach den Wahlen - 19	25021	RESEARCH	Research	Doctoral student	No	0	19	1	1	2019-10-09	10	2019	2019-10-01	1	242	Ref: 64 - 1
64	1	1815	2019	Quantitative	33	Befragung der WÃ¤hlerinnen und WÃ¤hler nach den Wahlen - 19	24807	RESEARCH	Study work	Student	No	0	5	1	0	2018-05-09	5	2018	2018-05-01	1	164	Ref: 64 - 1
64	1	1815	2019	Quantitative	34	Befragung der WÃ¤hlerinnen und WÃ¤hler nach den Wahlen - 19	16226	TEACHING	Teaching	Teacher		0	28	0	1	2016-08-10	8	2016	2016-08-01	1	68	Ref: 64 - 1
64	1	1815	2019	Quantitative	35	Befragung der WÃ¤hlerinnen und WÃ¤hler nach den Wahlen - 19	9939	RESEARCH	Research	Scholar, project manager	No	0	5	0	0	2019-09-02	9	2019	2019-09-01	1	230	Ref: 64 - 1
64	1	1815	2019	Quantitative	36	Befragung der WÃ¤hlerinnen und WÃ¤hler nach den Wahlen - 19	25921	RESEARCH	Study work	Student		0	11	0	0	2019-06-05	6	2019	2019-06-01	1	96	Ref: 64 - 1
64	1	1815	2019	Quantitative	37	Befragung der WÃ¤hlerinnen und WÃ¤hler nach den Wahlen - 19	27589	RESEARCH	Study work	Student	No	0	3	0	0	2019-11-15	11	2019	2019-11-01	1	192	Ref: 64 - 1
64	1	1815	2019	Quantitative	38	Befragung der WÃ¤hlerinnen und WÃ¤hler nach den Wahlen - 19	26268	RESEARCH	Research	Doctoral student	No	0	10	0	0	2019-02-22	2	2019	2019-02-01	1	181	Ref: 64 - 1
66	1	1633	2018	Quantitative	1	Umweltbewusstsein, Umweltbetroffenheit, Umweltwissen und Umweltverhalten in der Schweiz (Erweiterung der ISSP-Erhebung 1993) -1994	21424	RESEARCH	Study work	Student		0	7	0	0	2019-04-20	4	2019	2019-04-01	1	206	Ref: 66 - 1
66	1	1633	2018	Quantitative	2	Umweltbewusstsein, Umweltbetroffenheit, Umweltwissen und Umweltverhalten in der Schweiz (Erweiterung der ISSP-Erhebung 1993) -1994	22434	RESEARCH	Study work	Student	No	1	1	0	0	2016-07-05	7	2016	2016-07-01	1	40	Ref: 66 - 1
66	1	1633	2018	Quantitative	3	Umweltbewusstsein, Umweltbetroffenheit, Umweltwissen und Umweltverhalten in der Schweiz (Erweiterung der ISSP-Erhebung 1993) -1994	13455	RESEARCH	Research	Professor	Yes	0	18	0	1	2017-10-30	10	2017	2017-10-01	1	190	Ref: 66 - 1
66	1	1633	2018	Quantitative	4	Umweltbewusstsein, Umweltbetroffenheit, Umweltwissen und Umweltverhalten in der Schweiz (Erweiterung der ISSP-Erhebung 1993) -1994	25579	RESEARCH	Study work	Student	No	1	1	0	0	2018-10-03	10	2018	2018-10-01	1	196	Ref: 66 - 1
66	1	1633	2018	Quantitative	5	Umweltbewusstsein, Umweltbetroffenheit, Umweltwissen und Umweltverhalten in der Schweiz (Erweiterung der ISSP-Erhebung 1993) -1994	27256	RESEARCH	Study work	Student	No	0	2	1	0	2019-10-16	10	2019	2019-10-01	1	242	Ref: 66 - 1
66	1	1633	2018	Quantitative	6	Umweltbewusstsein, Umweltbetroffenheit, Umweltwissen und Umweltverhalten in der Schweiz (Erweiterung der ISSP-Erhebung 1993) -1994	18911	RESEARCH	Research	Lecturer / post-doc	Yes	0	5	1	1	2016-12-13	12	2016	2016-12-01	1	127	Ref: 66 - 1
66	1	1633	2018	Quantitative	7	Umweltbewusstsein, Umweltbetroffenheit, Umweltwissen und Umweltverhalten in der Schweiz (Erweiterung der ISSP-Erhebung 1993) -1994	23251	RESEARCH	Research	Doctoral student	No	0	3	0	0	2017-02-08	2	2017	2017-02-01	1	106	Ref: 66 - 1
66	1	1633	2018	Quantitative	8	Umweltbewusstsein, Umweltbetroffenheit, Umweltwissen und Umweltverhalten in der Schweiz (Erweiterung der ISSP-Erhebung 1993) -1994	21424	RESEARCH	Study work	Student	No	0	9	1	0	2017-07-05	7	2017	2017-07-01	1	96	Ref: 66 - 1
66	1	1633	2018	Quantitative	9	Umweltbewusstsein, Umweltbetroffenheit, Umweltwissen und Umweltverhalten in der Schweiz (Erweiterung der ISSP-Erhebung 1993) -1994	24223	RESEARCH	Study work	Student	No	0	3	0	0	2017-11-16	11	2017	2017-11-01	1	217	Ref: 66 - 1
66	1	1633	2018	Quantitative	10	Umweltbewusstsein, Umweltbetroffenheit, Umweltwissen und Umweltverhalten in der Schweiz (Erweiterung der ISSP-Erhebung 1993) -1994	24922	RESEARCH	Study work	Student	Yes	0	3	0	0	2018-05-17	5	2018	2018-05-01	1	164	Ref: 66 - 1
68	1	2880	2018	Quantitative	1
69	1	1430	2018	Quantitative	1
70	1	2881	2018	Quantitative	1	Communication et nouvelles stratÃ©gies de communication - 198	25897	RESEARCH	Study work	Student	No	0	4	0	0	2019-04-04	4	2019	2019-04-01	1	206	Ref: 70 - 1
71	1	366	2018	Quantitative	1	L'Ã©lite politique fÃ©minine en Suisse - 19	22070	RESEARCH	Study work	Student	No	1	1	1	0	2016-03-15	3	2016	2016-03-01	1	86	Ref: 71 - 1
72	1	23	2018	Quantitative	1	EntscheidungstrÃ¤ger der Schweizer Politik auf Bundesebene: SekundÃ¤rstatistische Dat	17808	RESEARCH	Research	Professor	No	0	2	0	0	2018-04-12	4	2018	2018-04-01	1	286	Ref: 72 - 1
73	1	953	2018	Quantitative	1
74	1	2188	2018	Quantitative	1
75	1	1003	2018	Quantitative	1
76	1	205	2018	Quantitative	1
77	1	1753	2019	Quantitative	1	Befragung der Schweizer BevÃ¶lkerung zu sicherheits- und verteidigungspolitischen Themen - 199	17106	RESEARCH	Research	Lecturer / post-doc	No	1	1	1	0	2016-06-02	6	2016	2016-06-01	1	45	Ref: 77 - 1
77	1	1753	2019	Quantitative	2	Befragung der Schweizer BevÃ¶lkerung zu sicherheits- und verteidigungspolitischen Themen - 199	22346	RESEARCH	Research	Doctoral student	No	1	1	0	1	2017-11-01	11	2017	2017-11-01	1	217	Ref: 77 - 1
77	1	1753	2019	Quantitative	3	Befragung der Schweizer BevÃ¶lkerung zu sicherheits- und verteidigungspolitischen Themen - 199	22427	RESEARCH	Study work	Student	No	0	15	0	0	2017-11-30	11	2017	2017-11-01	1	217	Ref: 77 - 1
80	1	983	2018	Quantitative	1	Wertvorstellungen junger Erwachsener - 1994	22695	RESEARCH	Research	Doctoral student	Yes	0	2	0	1	2016-12-19	12	2016	2016-12-01	1	127	Ref: 80 - 1
80	1	983	2018	Quantitative	2	Wertvorstellungen junger Erwachsener - 1994	7891	RESEARCH	Research	Scholar, project manager	No	0	12	0	0	2018-03-30	3	2018	2018-03-01	1	210	Ref: 80 - 1
80	1	983	2018	Quantitative	3	Wertvorstellungen junger Erwachsener - 1994	23659	RESEARCH	BA	Student	No	0	2	1	0	2017-05-19	5	2017	2017-05-01	1	121	Ref: 80 - 1
80	1	983	2018	Quantitative	4	Wertvorstellungen junger Erwachsener - 1994	25077	RESEARCH	Study work	Student	No	1	1	1	0	2018-05-14	5	2018	2018-05-01	1	164	Ref: 80 - 1
80	1	983	2018	Quantitative	5	Wertvorstellungen junger Erwachsener - 1994	24392	RESEARCH	Research	Doctoral student	Yes	0	3	0	0	2018-05-16	5	2018	2018-05-01	1	164	Ref: 80 - 1
80	1	983	2018	Quantitative	6	Wertvorstellungen junger Erwachsener - 1994	11329	RESEARCH	Research	Professor	No	0	4	0	1	2019-05-13	5	2019	2019-05-01	1	197	Ref: 80 - 1
80	1	983	2018	Quantitative	7	Wertvorstellungen junger Erwachsener - 1994	24322	RESEARCH	Study work	Student	No	0	13	0	0	2018-01-03	1	2018	2018-01-01	1	155	Ref: 80 - 1
80	1	983	2018	Quantitative	8	Wertvorstellungen junger Erwachsener - 1994	23529	RESEARCH	BA	Student	No	1	1	0	0	2017-04-07	4	2017	2017-04-01	1	230	Ref: 80 - 1
80	1	983	2018	Quantitative	9	Wertvorstellungen junger Erwachsener - 1994	22810	RESEARCH	Research	Lecturer / post-doc	No	0	7	1	0	2016-10-19	10	2016	2016-10-01	1	99	Ref: 80 - 1
80	1	983	2018	Quantitative	10	Wertvorstellungen junger Erwachsener - 1994	23030	RESEARCH	Research	Doctoral student	Yes	0	2	1	1	2017-03-16	3	2017	2017-03-01	1	194	Ref: 80 - 1
80	1	983	2018	Quantitative	11	Wertvorstellungen junger Erwachsener - 1994	7891	RESEARCH	Research	Scholar, project manager	Yes	0	17	0	0	2019-04-13	4	2019	2019-04-01	1	206	Ref: 80 - 1
80	1	983	2018	Quantitative	12	Wertvorstellungen junger Erwachsener - 1994	25715	RESEARCH	MA	Student	No	0	4	1	0	2018-11-26	11	2018	2018-11-01	1	193	Ref: 80 - 1
80	1	983	2018	Quantitative	13	Wertvorstellungen junger Erwachsener - 1994	11329	RESEARCH	Research	Professor	Yes	0	9	1	1	2017-05-08	5	2017	2017-05-01	1	121	Ref: 80 - 1
81	1	558	2018	Quantitative	1	Comportement des Ã©coliers suisses en matiÃ¨re de santÃ© - 1	11716	RESEARCH	Research	Professor	No	0	3	0	0	2016-10-27	10	2016	2016-10-01	1	99	Ref: 81 - 1
84	1	1343	2018	Quantitative	1	EnquÃªte de victimisation, donnÃ©es internationales 1989 et 19	23398	RESEARCH	Study work	Student	No	0	2	1	0	2017-05-03	5	2017	2017-05-01	1	121	Ref: 84 - 1
90	1	921	2018	Quantitative	1	Lebenssituation von Allein- und Einelternfamilien - 1990	27190	RESEARCH	Study work	Student	No	0	2	0	0	2019-09-18	9	2019	2019-09-01	1	230	Ref: 90 - 1
90	1	921	2018	Quantitative	2	Lebenssituation von Allein- und Einelternfamilien - 1990	25798	RESEARCH	BA	Student	No	0	4	0	0	2018-11-10	11	2018	2018-11-01	1	193	Ref: 90 - 1
91	1	1278	2018	Quantitative	1	DÃ©linquance juvÃ©nile auto-rÃ©vÃ©lÃ©e -	23398	RESEARCH	Study work	Student	No	1	1	0	0	2017-04-26	4	2017	2017-04-01	1	230	Ref: 91 - 1
91	1	1278	2018	Quantitative	2	DÃ©linquance juvÃ©nile auto-rÃ©vÃ©lÃ©e -	22896	RESEARCH	Study work	Student	No	1	1	0	0	2016-11-10	11	2016	2016-11-01	1	124	Ref: 91 - 1
91	1	1278	2018	Quantitative	3	DÃ©linquance juvÃ©nile auto-rÃ©vÃ©lÃ©e -	23553	RESEARCH	Study work	Student	No	0	4	0	0	2017-04-11	4	2017	2017-04-01	1	230	Ref: 91 - 1
91	1	1278	2018	Quantitative	4	DÃ©linquance juvÃ©nile auto-rÃ©vÃ©lÃ©e -	22388	RESEARCH	Study work	Student	No	1	1	0	0	2018-10-02	10	2018	2018-10-01	1	196	Ref: 91 - 1
93	1	4690	2018	Quantitative	1	Einstellungen und Verhalten junger Schweizer in den Bereichen Sport und Freizeit unter besonderer BerÃ¼cksichtigung des Sozialisationsprozesse	7891	RESEARCH	Research	Scholar, project manager	Yes	0	27	0	0	2019-04-13	4	2019	2019-04-01	1	206	Ref: 93 - 1
93	1	4690	2018	Quantitative	2	Einstellungen und Verhalten junger Schweizer in den Bereichen Sport und Freizeit unter besonderer BerÃ¼cksichtigung des Sozialisationsprozesse	24488	RESEARCH	Study work	Student	No	0	3	0	0	2018-01-03	1	2018	2018-01-01	1	155	Ref: 93 - 1
93	1	4690	2018	Quantitative	3	Einstellungen und Verhalten junger Schweizer in den Bereichen Sport und Freizeit unter besonderer BerÃ¼cksichtigung des Sozialisationsprozesse	7891	RESEARCH	Research	Scholar, project manager	No	0	9	0	0	2018-03-30	3	2018	2018-03-01	1	210	Ref: 93 - 1
94	2			Quantitative	1	PRP 1972: Wir und die Welt. Strukturen und HintergrÃ¼nde aussenpolitischer Einstellungen	7891	RESEARCH	Research	Scholar, project manager	Yes	0	22	0	0	2019-04-13	4	2019	2019-04-01	1	206	Ref: 94 - 2
94	2			Quantitative	2	PRP 1972: Wir und die Welt. Strukturen und HintergrÃ¼nde aussenpolitischer Einstellungen	7891	RESEARCH	Research	Scholar, project manager	No	0	26	0	0	2018-03-30	3	2018	2018-03-01	1	210	Ref: 94 - 2
94	1	4696	1997	Quantitative	3
95	1	4689	2018	Quantitative	1	Das Bild der NachbarlÃ¤nder, die Wahrnehmung der Sprachregionen der Schweiz und die Mediennutzung bei Schweizer Rekrute	7891	RESEARCH	Research	Scholar, project manager	No	0	2	0	0	2018-03-30	3	2018	2018-03-01	1	210	Ref: 95 - 1
95	1	4689	2018	Quantitative	2	Das Bild der NachbarlÃ¤nder, die Wahrnehmung der Sprachregionen der Schweiz und die Mediennutzung bei Schweizer Rekrute	7891	RESEARCH	Research	Scholar, project manager	Yes	0	23	0	0	2019-04-13	4	2019	2019-04-01	1	206	Ref: 95 - 1
98	1	1682	2018	Quantitative	1	Risikoverhalten: Schriftliche Befragung von Jugendlichen an deutschsprachigen Schulen in Freiburg (1. Vormessung) - 1995	20780	RESEARCH	Research	Professor	No	1	1	1	0	2018-03-06	3	2018	2018-03-01	1	210	Ref: 98 - 1
99	1	563	2018	Quantitative	1
101	1	777	2018	Quantitative	1
103	1	4701	2018	Quantitative	1	Elternbefragung - KÃ¶nnen wir unser Kind vor Drogen bewahren? - 199	25744	RESEARCH	Study work	Student	No	0	6	0	0	2018-11-16	11	2018	2018-11-01	1	193	Ref: 103 - 1
104	1	562	2018	Quantitative	1	Gesundheitsbewusstsein, Alkoholkonsum, Rauchverhalten, Arzneimittelkonsum und illegaler Drogenkonsum - 1987	25197	RESEARCH	Study work	Student	No	1	1	1	0	2018-06-06	6	2018	2018-06-01	1	75	Ref: 104 - 1
104	1	562	2018	Quantitative	2	Gesundheitsbewusstsein, Alkoholkonsum, Rauchverhalten, Arzneimittelkonsum und illegaler Drogenkonsum - 1987	23337	RESEARCH	Study work	Student	No	0	2	1	0	2017-03-01	3	2017	2017-03-01	1	194	Ref: 104 - 1
104	1	562	2018	Quantitative	3	Gesundheitsbewusstsein, Alkoholkonsum, Rauchverhalten, Arzneimittelkonsum und illegaler Drogenkonsum - 1987	24488	RESEARCH	Study work	Student	No	0	5	1	0	2018-01-03	1	2018	2018-01-01	1	155	Ref: 104 - 1
105	1	1683	2018	Quantitative	1	Consommation d'alcool et de droques en Suisse: Ã©tude de type cohorte 1987 / 199	26605	RESEARCH	Study work	Student	No	0	2	0	0	2019-05-17	5	2019	2019-05-01	1	197	Ref: 105 - 1
105	1	1683	2018	Quantitative	2	Consommation d'alcool et de droques en Suisse: Ã©tude de type cohorte 1987 / 199	24268	RESEARCH	Study work	Student	No	0	3	0	0	2018-03-22	3	2018	2018-03-01	1	210	Ref: 105 - 1
105	1	1683	2018	Quantitative	3	Consommation d'alcool et de droques en Suisse: Ã©tude de type cohorte 1987 / 199	24320	RESEARCH	Study work	Student	No	0	2	0	0	2017-12-06	12	2017	2017-12-01	1	122	Ref: 105 - 1
105	1	1683	2018	Quantitative	4	Consommation d'alcool et de droques en Suisse: Ã©tude de type cohorte 1987 / 199	25038	RESEARCH	Study work	Student	No	1	1	0	0	2018-05-28	5	2018	2018-05-01	1	164	Ref: 105 - 1
105	1	1683	2018	Quantitative	5	Consommation d'alcool et de droques en Suisse: Ã©tude de type cohorte 1987 / 199	24936	RESEARCH	Study work	Student	No	1	1	1	0	2018-04-09	4	2018	2018-04-01	1	286	Ref: 105 - 1
105	1	1683	2018	Quantitative	6	Consommation d'alcool et de droques en Suisse: Ã©tude de type cohorte 1987 / 199	24320	RESEARCH	Study work	Student	No	0	3	1	0	2018-01-03	1	2018	2018-01-01	1	155	Ref: 105 - 1
105	1	1683	2018	Quantitative	7	Consommation d'alcool et de droques en Suisse: Ã©tude de type cohorte 1987 / 199	27925	TEACHING	Teaching	Teacher		1	1	0	0	2020-01-13	1	2020	2020-01-01	1	157	Ref: 105 - 1
107	1	180	2018	Quantitative	1	Panel sur la disponibilitÃ© des Suisses pour la protection de l'environnement - 1993-199	23251	RESEARCH	Research	Doctoral student	No	1	1	0	0	2017-02-08	2	2017	2017-02-01	1	106	Ref: 107 - 1
107	1	180	2018	Quantitative	2	Panel sur la disponibilitÃ© des Suisses pour la protection de l'environnement - 1993-199	23995	RESEARCH	Research	Doctoral student	No	1	1	0	0	2017-10-10	10	2017	2017-10-01	1	190	Ref: 107 - 1
107	1	180	2018	Quantitative	3	Panel sur la disponibilitÃ© des Suisses pour la protection de l'environnement - 1993-199	24866	RESEARCH	Study work	Student	No	1	1	0	0	2018-03-23	3	2018	2018-03-01	1	210	Ref: 107 - 1
107	1	180	2018	Quantitative	4	Panel sur la disponibilitÃ© des Suisses pour la protection de l'environnement - 1993-199	14238	RESEARCH	Research	Other	No	0	2	1	0	2019-04-04	4	2019	2019-04-01	1	206	Ref: 107 - 1
107	1	180	2018	Quantitative	5	Panel sur la disponibilitÃ© des Suisses pour la protection de l'environnement - 1993-199	24268	RESEARCH	Study work	Student	No	0	5	0	0	2018-03-22	3	2018	2018-03-01	1	210	Ref: 107 - 1
109	1	619	2018	Quantitative	1
112	1	2838	2018	Quantitative	1
114	1	1223	2018	Quantitative	1	Evaluation von ausgesuchten Weiterbildungssystemen und deren Nutzung - 1996	22128	RESEARCH	Study work	Student	No	1	1	1	0	2016-04-01	4	2016	2016-04-01	1	73	Ref: 114 - 1
115	1	1160	2018	Quantitative	1	Leserfertigkeiten bei Schweizer SchÃ¼ler/innen, 3. Klasse - 199	24322	RESEARCH	Study work	Student	No	0	14	1	0	2018-01-03	1	2018	2018-01-01	1	155	Ref: 115 - 1
115	1	1160	2018	Quantitative	2	Leserfertigkeiten bei Schweizer SchÃ¼ler/innen, 3. Klasse - 199	22953	RESEARCH	Study work	Student	No	0	5	0	0	2016-11-22	11	2016	2016-11-01	1	124	Ref: 115 - 1
115	1	1160	2018	Quantitative	3	Leserfertigkeiten bei Schweizer SchÃ¼ler/innen, 3. Klasse - 199	25786	TEACHING	Teaching	Other		0	5	1	1	2018-12-02	12	2018	2018-12-01	1	115	Ref: 115 - 1
117	1	1220	2018	Quantitative	1
118	1	671	2018	Quantitative	1
119	1	1303	2018	Quantitative	1	Erhebung 1978: Reduzierter Variablensatz mit sÃ¤mtlichen Befragte	21169	RESEARCH	Research	Scholar, project manager	No	0	4	0	0	2018-05-01	5	2018	2018-05-01	1	164	Ref: 119 - 1
119	1	1303	2018	Quantitative	2	Erhebung 1978: Reduzierter Variablensatz mit sÃ¤mtlichen Befragte	7891	RESEARCH	Research	Scholar, project manager	No	0	29	1	0	2018-03-30	3	2018	2018-03-01	1	210	Ref: 119 - 1
119	1	1303	2018	Quantitative	3	Erhebung 1978: Reduzierter Variablensatz mit sÃ¤mtlichen Befragte	7891	RESEARCH	Research	Scholar, project manager	Yes	0	24	0	0	2019-04-13	4	2019	2019-04-01	1	206	Ref: 119 - 1
120	1	576	2018	Quantitative	1	Gesundheitsempfinden junger SchweizerInnen - 1993	7891	RESEARCH	Research	Scholar, project manager	Yes	0	11	0	0	2019-04-13	4	2019	2019-04-01	1	206	Ref: 120 - 1
120	1	576	2018	Quantitative	2	Gesundheitsempfinden junger SchweizerInnen - 1993	7891	RESEARCH	Research	Scholar, project manager	No	0	13	0	0	2018-03-30	3	2018	2018-03-01	1	210	Ref: 120 - 1
120	1	576	2018	Quantitative	3	Gesundheitsempfinden junger SchweizerInnen - 1993	24479	RESEARCH	Study work	Student		0	8	0	0	2018-01-01	1	2018	2018-01-01	1	155	Ref: 120 - 1
126	1	835	2018	Quantitative	1
128	1	1273	2018	Quantitative	1	DifficultÃ©s financiÃ¨res des femmes Ã GenÃ¨ve -	22941	RESEARCH	Study work	Student	No	0	4	0	0	2016-11-21	11	2016	2016-11-01	1	124	Ref: 128 - 1
128	1	1273	2018	Quantitative	2	DifficultÃ©s financiÃ¨res des femmes Ã GenÃ¨ve -	22036	RESEARCH	Study work	Student	No	0	2	0	0	2016-03-01	3	2016	2016-03-01	1	86	Ref: 128 - 1
129	1	929	2018	Quantitative	1
133	1	870	2018	Quantitative	1	Personnes consommatrices de drogues illÃ©gales hors traitement mÃ©dical - 19	22036	RESEARCH	Study work	Student	No	0	5	0	0	2016-03-01	3	2016	2016-03-01	1	86	Ref: 133 - 1
133	1	870	2018	Quantitative	2	Personnes consommatrices de drogues illÃ©gales hors traitement mÃ©dical - 19	27837	RESEARCH	Study work	Student	No	1	1	1	0	2020-01-13	1	2020	2020-01-01	1	157	Ref: 133 - 1
134	1	1549	2018	Quantitative	1
135	1	2894	2018	Quantitative	1	Datensatz umweltpolitischer Aktivierungsereignisse von 1978 bis 1990	24499	RESEARCH	Study work	Student	No	0	3	0	0	2018-01-18	1	2018	2018-01-01	1	155	Ref: 135 - 1
137	1	6390	2018	Quantitative	1	La formation des jeunes aprÃ¨s l'Ã©cole obligatoire: enquÃªte longitudinale par panel, de 1992 Ã 1997, auprÃ¨s de la cohorte des Ã©lÃ¨ves tessinois qui ont terminÃ© leur scolaritÃ	23495	RESEARCH	Study work	Student	No	0	3	1	0	2017-04-03	4	2017	2017-04-01	1	230	Ref: 137 - 1
139	1	2194	2018	Quantitative	1
140	1	213	2018	Quantitative	1	Nouveaux mouvements sociaux dans les annÃ©es 1980, donnÃ©es international	24499	RESEARCH	Study work	Student	No	0	2	0	0	2018-12-19	12	2018	2018-12-01	1	115	Ref: 140 - 1
141	1	389	2018	Quantitative	1	Wahrnehmung sozialer Ungleichheit. Eine reprÃ¤sentative Befragung der Schweizer BevÃ¶lkerung -19	23820	RESEARCH	Study work	Student	Yes	0	3	0	1	2017-08-12	8	2017	2017-08-01	1	43	Ref: 141 - 1
141	1	389	2018	Quantitative	2	Wahrnehmung sozialer Ungleichheit. Eine reprÃ¤sentative Befragung der Schweizer BevÃ¶lkerung -19	23765	RESEARCH	PHD	Doctoral student	No	0	11	0	1	2020-01-09	1	2020	2020-01-01	1	157	Ref: 141 - 1
141	1	389	2018	Quantitative	3	Wahrnehmung sozialer Ungleichheit. Eine reprÃ¤sentative Befragung der Schweizer BevÃ¶lkerung -19	13455	RESEARCH	Research	Professor	Yes	0	17	0	1	2017-10-30	10	2017	2017-10-01	1	190	Ref: 141 - 1
141	1	389	2018	Quantitative	4	Wahrnehmung sozialer Ungleichheit. Eine reprÃ¤sentative Befragung der Schweizer BevÃ¶lkerung -19	24499	RESEARCH	Study work	Student	No	0	7	1	0	2018-06-24	6	2018	2018-06-01	1	75	Ref: 141 - 1
141	1	389	2018	Quantitative	5	Wahrnehmung sozialer Ungleichheit. Eine reprÃ¤sentative Befragung der Schweizer BevÃ¶lkerung -19	26322	RESEARCH	Study work	Student	No	1	1	0	0	2019-03-08	3	2019	2019-03-01	1	285	Ref: 141 - 1
144	1	1549	2018	Quantitative	1
146	1	923	2018	Quantitative	1	Befragung von frÃ¼h- und normalpensionierten Personen vor und nach der Pensionierung - 1994 bis 199	24322	RESEARCH	Study work	Student	No	0	5	0	0	2018-01-03	1	2018	2018-01-01	1	155	Ref: 146 - 1
150	1	370	2018	Quantitative	1
152	1	527	2018	Quantitative	1
153	1	1343	2018	Quantitative	1	EnquÃªte de victimisation, donnÃ©es suisses - 19	23553	RESEARCH	Study work	Student	No	0	5	0	0	2017-04-11	4	2017	2017-04-01	1	230	Ref: 153 - 1
154	1	5109	2018	Quantitative	1	Befragung von Rekruten aus der Zentral- und Ostschweiz Ã¼ber Erfahrungen in der Oberstufenschulzeit - 198	11329	RESEARCH	Study work	Student	No	0	7	0	1	2019-05-13	5	2019	2019-05-01	1	197	Ref: 154 - 1
154	1	5109	2018	Quantitative	2	Befragung von Rekruten aus der Zentral- und Ostschweiz Ã¼ber Erfahrungen in der Oberstufenschulzeit - 198	11329	RESEARCH	Research	Professor	Yes	0	6	0	1	2017-05-08	5	2017	2017-05-01	1	121	Ref: 154 - 1
157	1	1815	2018	Quantitative	1	EidgenÃ¶ssische Wahlen 1995: StÃ¤nderatskandidatinnen und -kandidaten -19	16226	TEACHING	Teaching	Teacher		0	15	0	1	2016-08-10	8	2016	2016-08-01	1	68	Ref: 157 - 1
157	1	1815	2018	Quantitative	2	EidgenÃ¶ssische Wahlen 1995: StÃ¤nderatskandidatinnen und -kandidaten -19	27258	RESEARCH	Research	Doctoral student	No	0	23	1	0	2019-12-16	12	2019	2019-12-01	1	140	Ref: 157 - 1
157	1	1815	2018	Quantitative	3	EidgenÃ¶ssische Wahlen 1995: StÃ¤nderatskandidatinnen und -kandidaten -19	24316	RESEARCH	Study work	Student	No	1	1	0	0	2018-03-22	3	2018	2018-03-01	1	210	Ref: 157 - 1
158	1	1815	2018	Quantitative	1	EidgenÃ¶ssische Wahlen 1995: Politisches System und politische Strukturen der Kantone -199	27258	RESEARCH	Research	Doctoral student	No	0	16	0	0	2019-12-16	12	2019	2019-12-01	1	140	Ref: 158 - 1
158	1	1815	2018	Quantitative	2	EidgenÃ¶ssische Wahlen 1995: Politisches System und politische Strukturen der Kantone -199	24425	RESEARCH	BA	Student	No	1	1	0	0	2018-01-10	1	2018	2018-01-01	1	155	Ref: 158 - 1
158	1	1815	2018	Quantitative	3	EidgenÃ¶ssische Wahlen 1995: Politisches System und politische Strukturen der Kantone -199	16226	TEACHING	Teaching	Teacher		0	16	0	1	2016-08-10	8	2016	2016-08-01	1	68	Ref: 158 - 1
158	1	1815	2018	Quantitative	4	EidgenÃ¶ssische Wahlen 1995: Politisches System und politische Strukturen der Kantone -199	24316	RESEARCH	BA	Student	No	0	5	0	0	2018-03-22	3	2018	2018-03-01	1	210	Ref: 158 - 1
159	1	1815	2018	Quantitative	1	EidgenÃ¶ssische Wahlen 1995: Parteien - 199	24425	RESEARCH	BA	Student	No	0	2	0	0	2018-01-10	1	2018	2018-01-01	1	155	Ref: 159 - 1
159	1	1815	2018	Quantitative	2	EidgenÃ¶ssische Wahlen 1995: Parteien - 199	22248	RESEARCH	Study work	Student		1	1	0	0	2016-05-03	5	2016	2016-05-01	1	107	Ref: 159 - 1
159	1	1815	2018	Quantitative	3	EidgenÃ¶ssische Wahlen 1995: Parteien - 199	27589	RESEARCH	Study work	Student	No	0	5	1	0	2019-11-15	11	2019	2019-11-01	1	192	Ref: 159 - 1
159	1	1815	2018	Quantitative	4	EidgenÃ¶ssische Wahlen 1995: Parteien - 199	27258	RESEARCH	Research	Doctoral student	No	0	22	0	0	2019-12-16	12	2019	2019-12-01	1	140	Ref: 159 - 1
159	1	1815	2018	Quantitative	5	EidgenÃ¶ssische Wahlen 1995: Parteien - 199	16226	TEACHING	Teaching	Teacher		0	11	0	1	2016-08-10	8	2016	2016-08-01	1	68	Ref: 159 - 1
159	1	1815	2018	Quantitative	6	EidgenÃ¶ssische Wahlen 1995: Parteien - 199	24316	RESEARCH	Study work	Student	No	0	7	1	0	2018-03-22	3	2018	2018-03-01	1	210	Ref: 159 - 1
160	1	1682	2018	Quantitative	1	Risikoverhalten: SelbsteinschÃ¤tzung des Gefahrenpotentials von WochenendaktivitÃ¤ten - 19	23000	RESEARCH	Study work	Student	No	1	1	1	0	2016-11-30	11	2016	2016-11-01	1	124	Ref: 160 - 1
162	1	1682	2018	Quantitative	1
168	1	1516	2018	Quantitative	1
169	1	1003	2018	Quantitative	1
170	1	1003	2018	Quantitative	1
171	1	1003	2018	Quantitative	1
172	1	1003	2018	Quantitative	1
173	1	1003	2018	Quantitative	1
174	1	1303	2018	Quantitative	1	Erhebung 1978: VollstÃ¤ndiger Variablensatz bei einer Stichprobe der Befragte	7891	RESEARCH	Research	Scholar, project manager	Yes	0	16	0	0	2019-04-13	4	2019	2019-04-01	1	206	Ref: 174 - 1
174	1	1303	2018	Quantitative	2	Erhebung 1978: VollstÃ¤ndiger Variablensatz bei einer Stichprobe der Befragte	7891	RESEARCH	Research	Scholar, project manager	No	0	25	0	0	2018-03-30	3	2018	2018-03-01	1	210	Ref: 174 - 1
174	1	1303	2018	Quantitative	3	Erhebung 1978: VollstÃ¤ndiger Variablensatz bei einer Stichprobe der Befragte	21169	RESEARCH	Research	Scholar, project manager	No	0	2	0	0	2018-05-01	5	2018	2018-05-01	1	164	Ref: 174 - 1
177	1	2838	2018	Quantitative	1	ReprÃ©sentations des risques et de la solidaritÃ© sociale chez les adultes - 19	23964	RESEARCH	Study work	Student	No	1	1	0	0	2017-10-04	10	2017	2017-10-01	1	190	Ref: 177 - 1
178	1	4871	2018	Quantitative	1	La situation du corps intermÃ©diaire dans les hautes Ã©coles suisses - 199	23495	RESEARCH	Study work	Student	No	0	2	0	0	2017-04-20	4	2017	2017-04-01	1	230	Ref: 178 - 1
179	1	527	2018	Quantitative	1
180	1	527	2018	Quantitative	1
181	1	4841	2018	Quantitative	1	ChÃ´meurs de longue durÃ©e et en fin de droit: enquÃªte dans le canton du Jura - 1	26374	RESEARCH	Study work	Student	No	1	1	1	0	2019-04-01	4	2019	2019-04-01	1	206	Ref: 181 - 1
181	1	4841	2018	Quantitative	2	ChÃ´meurs de longue durÃ©e et en fin de droit: enquÃªte dans le canton du Jura - 1	23813	RESEARCH	Study work	Student	No	1	1	1	0	2017-12-28	12	2017	2017-12-01	1	122	Ref: 181 - 1
181	1	4841	2018	Quantitative	3	ChÃ´meurs de longue durÃ©e et en fin de droit: enquÃªte dans le canton du Jura - 1	21976	RESEARCH	Study work	Student	No	1	1	0	0	2018-06-13	6	2018	2018-06-01	1	75	Ref: 181 - 1
181	1	4841	2018	Quantitative	4	ChÃ´meurs de longue durÃ©e et en fin de droit: enquÃªte dans le canton du Jura - 1	25897	RESEARCH	Study work	Student	No	0	3	0	0	2019-06-07	6	2019	2019-06-01	1	96	Ref: 181 - 1
183	1	213	2018	Quantitative	1	Nouveaux mouvements sociaux dans les annÃ©es 1980, donnÃ©es suiss	24499	RESEARCH	Study work	Student	No	0	5	0	0	2018-01-09	1	2018	2018-01-01	1	155	Ref: 183 - 1
183	1	213	2018	Quantitative	2	Nouveaux mouvements sociaux dans les annÃ©es 1980, donnÃ©es suiss	24499	RESEARCH	Study work	Student	No	0	6	0	0	2018-12-19	12	2018	2018-12-01	1	115	Ref: 183 - 1
188	1	1303	2018	Quantitative	1	Erhebung 1987: Reduzierter Variablensatz mit sÃ¤mtlichen Befragte	21169	RESEARCH	Research	Scholar, project manager	No	0	3	0	0	2018-05-01	5	2018	2018-05-01	1	164	Ref: 188 - 1
188	1	1303	2018	Quantitative	2	Erhebung 1987: Reduzierter Variablensatz mit sÃ¤mtlichen Befragte	7891	RESEARCH	Research	Scholar, project manager	No	0	4	0	0	2018-03-30	3	2018	2018-03-01	1	210	Ref: 188 - 1
188	1	1303	2018	Quantitative	3	Erhebung 1987: Reduzierter Variablensatz mit sÃ¤mtlichen Befragte	7891	RESEARCH	Research	Scholar, project manager	Yes	0	15	0	0	2019-04-13	4	2019	2019-04-01	1	206	Ref: 188 - 1
189	1	1303	2018	Quantitative	1	Erhebung 1987: VollstÃ¤ndiger Variablensatz bei einer Stichprobe der Befragte	7891	RESEARCH	Research	Scholar, project manager	Yes	1	1	0	0	2019-04-13	4	2019	2019-04-01	1	206	Ref: 189 - 1
189	1	1303	2018	Quantitative	2	Erhebung 1987: VollstÃ¤ndiger Variablensatz bei einer Stichprobe der Befragte	21169	RESEARCH	Research	Scholar, project manager	No	1	1	0	0	2018-05-01	5	2018	2018-05-01	1	164	Ref: 189 - 1
189	1	1303	2018	Quantitative	3	Erhebung 1987: VollstÃ¤ndiger Variablensatz bei einer Stichprobe der Befragte	7891	RESEARCH	Research	Scholar, project manager	No	0	6	0	0	2018-03-30	3	2018	2018-03-01	1	210	Ref: 189 - 1
192	1	1303	2018	Quantitative	1	Erhebung 1996: VollstÃ¤ndiger Variablensatz mit sÃ¤mtlichen Befragt	7891	RESEARCH	Research	Scholar, project manager	No	0	19	0	0	2018-03-30	3	2018	2018-03-01	1	210	Ref: 192 - 1
192	1	1303	2018	Quantitative	2	Erhebung 1996: VollstÃ¤ndiger Variablensatz mit sÃ¤mtlichen Befragt	21169	RESEARCH	Research	Scholar, project manager	No	0	5	1	0	2018-05-01	5	2018	2018-05-01	1	164	Ref: 192 - 1
192	1	1303	2018	Quantitative	3	Erhebung 1996: VollstÃ¤ndiger Variablensatz mit sÃ¤mtlichen Befragt	7891	RESEARCH	Research	Scholar, project manager	Yes	0	3	0	0	2019-04-13	4	2019	2019-04-01	1	206	Ref: 192 - 1
195	1	4792	2019	Quantitative	1	Meinungsbild zur Sicherheits und Verteidigungspolitik der Schweiz - 1997	22346	RESEARCH	Study work	Student	No	0	93	0	1	2017-11-01	11	2017	2017-11-01	1	217	Ref: 195 - 1
195	1	4792	2019	Quantitative	2	Meinungsbild zur Sicherheits und Verteidigungspolitik der Schweiz - 1997	22427	RESEARCH	Study work	Student	No	0	6	0	0	2018-01-16	1	2018	2018-01-01	1	155	Ref: 195 - 1
196	1	3674	2019	Quantitative	1	Befragung von deutsch- und franzÃ¶sischsprachigen Schweizern zu Sicherheit, Landesverteitigung und internationaler Kooperation - 199	22346	RESEARCH	Research	Doctoral student	No	0	67	0	1	2017-11-01	11	2017	2017-11-01	1	217	Ref: 196 - 1
196	1	3674	2019	Quantitative	2	Befragung von deutsch- und franzÃ¶sischsprachigen Schweizern zu Sicherheit, Landesverteitigung und internationaler Kooperation - 199	22427	RESEARCH	Study work	Student	No	0	7	0	0	2018-01-16	1	2018	2018-01-01	1	155	Ref: 196 - 1
197	1	4817	2018	Quantitative	1
198	1	1288	2018	Quantitative	1
199	1	5315	2018	Quantitative	1
200	1	5315	2018	Quantitative	1
202	1	371	1997	Quantitative	1	Befragung von ErwerbstÃ¤tigen in Winterthur Ã¼ber Arbeit, Freizeit, Sport und Reisen - 19	24479	RESEARCH	Study work	Student		0	9	1	0	2018-01-01	1	2018	2018-01-01	1	155	Ref: 202 - 1
202	1	371	1997	Quantitative	2	Befragung von ErwerbstÃ¤tigen in Winterthur Ã¼ber Arbeit, Freizeit, Sport und Reisen - 19	26523	RESEARCH	Study work	Student		1	1	1	0	2019-04-02	4	2019	2019-04-01	1	206	Ref: 202 - 1
202	1	371	1997	Quantitative	3	Befragung von ErwerbstÃ¤tigen in Winterthur Ã¼ber Arbeit, Freizeit, Sport und Reisen - 19	25614	RESEARCH	Study work	Student	No	0	2	0	0	2018-10-11	10	2018	2018-10-01	1	196	Ref: 202 - 1
204	1	196	1998	Quantitative	1
206	1	5280	1998	Quantitative	1
208	1	837	1998	Quantitative	1
209	1	1160	1998	Quantitative	1	Leserfertigkeiten bei Schweizer SchÃ¼ler/innen, 8. Klasse - 199	22953	RESEARCH	Study work	Student	No	0	3	0	0	2016-11-22	11	2016	2016-11-01	1	124	Ref: 209 - 1
212	1	979	2019	Quantitative	1	Mikrozensus Familie und GeburtenhÃ¤ufigkeit - 199	11546	RESEARCH	Study work	Student		0	2	0	0	2019-02-26	2	2019	2019-02-01	1	181	Ref: 212 - 1
212	1	979	2019	Quantitative	2	Mikrozensus Familie und GeburtenhÃ¤ufigkeit - 199	22633	RESEARCH	Study work	Student	No	1	1	1	0	2016-09-16	9	2016	2016-09-01	1	69	Ref: 212 - 1
212	1	979	2019	Quantitative	3	Mikrozensus Familie und GeburtenhÃ¤ufigkeit - 199	22125	RESEARCH	Study work	Student	No	0	4	0	0	2016-03-31	3	2016	2016-03-01	1	86	Ref: 212 - 1
216	1	1342	1998	Quantitative	1
217	1	5285	1998	Quantitative	1	Nutzung von Informationstechnologien in Unternehmen - 1998	23257	RESEARCH	Study work	Student	No	0	4	0	0	2017-02-21	2	2017	2017-02-01	1	106	Ref: 217 - 1
217	1	5285	1998	Quantitative	2	Nutzung von Informationstechnologien in Unternehmen - 1998	25614	RESEARCH	Study work	Student	No	0	10	1	0	2018-10-11	10	2018	2018-10-01	1	196	Ref: 217 - 1
217	1	5285	1998	Quantitative	3	Nutzung von Informationstechnologien in Unternehmen - 1998	22155	RESEARCH	Study work	Student	No	0	6	0	0	2019-03-18	3	2019	2019-03-01	1	285	Ref: 217 - 1
217	1	5285	1998	Quantitative	4	Nutzung von Informationstechnologien in Unternehmen - 1998	26664	RESEARCH	MA	Student	No	1	1	1	0	2019-05-13	5	2019	2019-05-01	1	197	Ref: 217 - 1
219	1	671	1998	Quantitative	1
220	1	671	1998	Quantitative	1
221	1	671	1998	Quantitative	1
222	1	5415	1998	Quantitative	1	Befragung von Journalistinnen und Journalisten aus dem Bereich der Inlands- und/oder Wirtschaftsberichterstattung - 1998	23958	RESEARCH	BA	Student	No	0	6	0	0	2017-11-01	11	2017	2017-11-01	1	217	Ref: 222 - 1
223	1	5315	1998	Quantitative	1
224	1	2334	2016	Quantitative	1
225	1	4875	1998	Quantitative	1
227	1	4753	1998	Quantitative	1	IntÃ©gration en Suisse des jeunes adultes issus de la migration espagnole et italienne - 199	24348	RESEARCH	Study work	Student		1	1	1	0	2017-12-08	12	2017	2017-12-01	1	122	Ref: 227 - 1
227	1	4753	1998	Quantitative	2	IntÃ©gration en Suisse des jeunes adultes issus de la migration espagnole et italienne - 199	23968	RESEARCH	Study work	Student	No	0	4	1	0	2017-10-05	10	2017	2017-10-01	1	190	Ref: 227 - 1
227	1	4753	1998	Quantitative	3	IntÃ©gration en Suisse des jeunes adultes issus de la migration espagnole et italienne - 199	27511	RESEARCH	Study work	Student	No	0	2	1	0	2019-11-12	11	2019	2019-11-01	1	192	Ref: 227 - 1
227	1	4753	1998	Quantitative	4	IntÃ©gration en Suisse des jeunes adultes issus de la migration espagnole et italienne - 199	23968	RESEARCH	Study work	Student	No	0	3	0	0	2018-03-08	3	2018	2018-03-01	1	210	Ref: 227 - 1
228	1	923	1999	Quantitative	1
231	1	5306	1999	Quantitative	1	Schweizer Arbeitsmarkt-Gesamtsurvey - 1998	21424	RESEARCH	Study work	Student	No	0	6	0	0	2017-07-05	7	2017	2017-07-01	1	96	Ref: 231 - 1
231	1	5306	1999	Quantitative	2	Schweizer Arbeitsmarkt-Gesamtsurvey - 1998	23077	RESEARCH	Study work	Student	No	1	1	1	0	2017-01-31	1	2017	2017-01-01	1	111	Ref: 231 - 1
231	1	5306	1999	Quantitative	3	Schweizer Arbeitsmarkt-Gesamtsurvey - 1998	24826	RESEARCH	Research	Scholar, project manager	Yes	0	3	0	1	2018-04-06	4	2018	2018-04-01	1	286	Ref: 231 - 1
231	1	5306	1999	Quantitative	4	Schweizer Arbeitsmarkt-Gesamtsurvey - 1998	25614	RESEARCH	Study work	Student	No	0	8	0	0	2018-10-23	10	2018	2018-10-01	1	196	Ref: 231 - 1
231	1	5306	1999	Quantitative	5	Schweizer Arbeitsmarkt-Gesamtsurvey - 1998	23623	RESEARCH	Study work	Student	No	1	1	0	0	2017-05-05	5	2017	2017-05-01	1	121	Ref: 231 - 1
233	1	6094	2019	Quantitative	1	ISSP Module on "Religion", Switzerland - 1998	22036	RESEARCH	Study work	Student	Yes	0	7	0	0	2016-03-01	3	2016	2016-03-01	1	86	Ref: 233 - 1
233	1	6094	2019	Quantitative	2	ISSP Module on "Religion", Switzerland - 1998	25470	RESEARCH	Research	Scholar, project manager	Yes	0	6	1	0	2018-08-28	8	2018	2018-08-01	1	85	Ref: 233 - 1
233	1	6094	2019	Quantitative	3	ISSP Module on "Religion", Switzerland - 1998	27043	RESEARCH	Research	Doctoral student	No	0	2	0	0	2019-09-05	9	2019	2019-09-01	1	230	Ref: 233 - 1
233	1	6094	2019	Quantitative	4	ISSP Module on "Religion", Switzerland - 1998	24316	RESEARCH	Study work	Student	No	0	2	0	0	2017-12-06	12	2017	2017-12-01	1	122	Ref: 233 - 1
233	1	6094	2019	Quantitative	5	ISSP Module on "Religion", Switzerland - 1998	2193	RESEARCH	Research	Professor	No	1	1	0	0	2019-04-02	4	2019	2019-04-01	1	206	Ref: 233 - 1
234	1	4713	1999	Quantitative	1
235	1	5946	2019	Quantitative	1	Meinungsbild zur Sicherheits und Verteidigungspolitik der Schweiz - 1998	22427	RESEARCH	Study work	Student	No	0	14	0	0	2017-10-19	10	2017	2017-10-01	1	190	Ref: 235 - 1
235	1	5946	2019	Quantitative	2	Meinungsbild zur Sicherheits und Verteidigungspolitik der Schweiz - 1998	22346	RESEARCH	Research	Doctoral student	No	0	5	0	1	2017-11-01	11	2017	2017-11-01	1	217	Ref: 235 - 1
236	1	1530	1999	Quantitative	1	Kinderbetreuung in zÃ¼rcher Haushalten - 199	22042	RESEARCH	Study work	Student	No	1	1	1	0	2016-03-02	3	2016	2016-03-01	1	86	Ref: 236 - 1
236	1	1530	1999	Quantitative	2	Kinderbetreuung in zÃ¼rcher Haushalten - 199	11546	RESEARCH	Study work	Student		1	1	0	0	2019-02-25	2	2019	2019-02-01	1	181	Ref: 236 - 1
237	1	3643	1999	Quantitative	1
238	1	3297	1999	Quantitative	1
239	1	4817	1999	Quantitative	1
240	1	2989	1999	Quantitative	1	Befragung von AutofahrerInnen zum Thema Kind und Strassenverkehr - 1993	25659	RESEARCH	Study work	Student	No	1	1	0	0	2018-10-12	10	2018	2018-10-01	1	196	Ref: 240 - 1
241	1	5306	1999	Quantitative	1	ISSP Module on "Work Orientations", Switzerland - 1997	12101	TEACHING	Teaching	Teacher		0	3	0	1	2018-11-28	11	2018	2018-11-01	1	193	Ref: 241 - 1
241	1	5306	1999	Quantitative	2	ISSP Module on "Work Orientations", Switzerland - 1997	26252	RESEARCH	Study work	Student		1	1	1	0	2019-04-01	4	2019	2019-04-01	1	206	Ref: 241 - 1
242	1	946	1999	Quantitative	1
243	1	5376	1999	Quantitative	1
244	1	594	1999	Quantitative	1
246	1	6366	1999	Quantitative	1
247	1	5306	1999	Quantitative	1
248	1	6367	1999	Quantitative	1
249	1	6369	1999	Quantitative	1
250	1	5696	1999	Quantitative	1	Zur Nachfrage nach kombinierten MobilitÃ¤tsdienstleistungen in ausgesuchten StÃ¤dten der Schweiz - 19	23257	RESEARCH	Study work	Student	No	0	9	1	0	2017-02-21	2	2017	2017-02-01	1	106	Ref: 250 - 1
251	1	5610	1999	Quantitative	1	Autofreie Haushalte in ausgesuchten Schweizer Agglomerationen - 1997	23251	RESEARCH	Research	Doctoral student	No	0	4	1	0	2017-02-08	2	2017	2017-02-01	1	106	Ref: 251 - 1
256	1	6372	1999	Quantitative	1	KarriereverlÃ¤ufe und MobilitÃ¤tsprozesse in der Wissenschaft - 19	16398	RESEARCH	Research	Lecturer / post-doc	No	1	1	0	1	2019-01-29	1	2019	2019-01-01	1	210	Ref: 256 - 1
257	1	5230	1999	Quantitative	1	EnquÃªte suisse pour le World Value Survey - 199	23529	RESEARCH	BA	Student	No	0	4	1	0	2017-04-07	4	2017	2017-04-01	1	230	Ref: 257 - 1
257	1	5230	1999	Quantitative	2	EnquÃªte suisse pour le World Value Survey - 199	23765	RESEARCH	PHD	Doctoral student	No	0	13	0	1	2020-02-05	2	2020	2020-02-01	1	62	Ref: 257 - 1
258	1	8927	1999	Quantitative	1	Datenbanken zu verschiedenen Aspekten der schweizerischen Aussenpolitik auf Basis von Quellen des Bundesarchivs - 1848 bis 1998	23138	RESEARCH	Study work	Student	No	0	4	0	0	2017-02-28	2	2017	2017-02-01	1	106	Ref: 258 - 1
258	1	8927	1999	Quantitative	2	Datenbanken zu verschiedenen Aspekten der schweizerischen Aussenpolitik auf Basis von Quellen des Bundesarchivs - 1848 bis 1998	21358	RESEARCH	Research	Lecturer / post-doc	Yes	1	1	1	0	2018-04-17	4	2018	2018-04-01	1	286	Ref: 258 - 1
260	1	6078	1999	Quantitative	1
262	1	5587	1999	Quantitative	1
263	1	5827	1999	Quantitative	1	Arbeitserfahrungen und LebensqualitÃ¤t im frÃ¼hen Erwachsenenalter: ein 10-Jahresvergleich 1987-1992-19	25666	RESEARCH	Study work	Student	No	0	3	0	0	2018-10-29	10	2018	2018-10-01	1	196	Ref: 263 - 1
266	1	4793	1999	Quantitative	1
267	1	6265	1999	Quantitative	1	Evolution de la motivation relative au travail scolaire chez les adolescents de 12 Ã 15 ans - 1998-200	22934	RESEARCH	Study work	Student	No	0	2	0	0	2017-03-22	3	2017	2017-03-01	1	194	Ref: 267 - 1
267	1	6265	1999	Quantitative	2	Evolution de la motivation relative au travail scolaire chez les adolescents de 12 Ã 15 ans - 1998-200	22388	RESEARCH	Study work	Student	No	0	3	0	0	2018-10-03	10	2018	2018-10-01	1	196	Ref: 267 - 1
267	1	6265	1999	Quantitative	3	Evolution de la motivation relative au travail scolaire chez les adolescents de 12 Ã 15 ans - 1998-200	25597	RESEARCH	Study work	Student	No	0	2	1	0	2018-10-02	10	2018	2018-10-01	1	196	Ref: 267 - 1
270	1	3617	1999	Quantitative	1
271	1	433	1999	Quantitative	1
273	1	4892	1999	Quantitative	1	Berichterstattung zur Schweizerischen Aussenpolitik in Presse und Fernsehen - 1997-1998	18012	RESEARCH	Research	Lecturer / post-doc	No	1	1	0	0	2016-11-03	11	2016	2016-11-01	1	124	Ref: 273 - 1
276	1	1224	1999	Quantitative	1
277	1	5368	1999	Quantitative	1
278	1	1224	1999	Quantitative	1
280	1	4888	1999	Quantitative	1	Gesundzheitszustand und -verhalten von Bewohnern der Stadt Bern im Alter zwischen 55 und 65 Jahren - 1996 bis 1998	26180	RESEARCH	Study work	Student	No	0	2	1	0	2019-04-05	4	2019	2019-04-01	1	206	Ref: 280 - 1
281	1	6382	1999	Quantitative	1
282	1	3643	1999	Quantitative	1
283	1	3643	1999	Quantitative	1
285	1	6389	1999	Quantitative	1	Befragung von Gemeindeschreibern in der Schweiz Ã¼ber lokale politische VerhÃ¤ltnisse und Parteien - 19	23765	RESEARCH	PHD	Doctoral student	No	0	8	0	1	2020-01-09	1	2020	2020-01-01	1	157	Ref: 285 - 1
286	1	6389	1999	Quantitative	1
287	1	6595	2019	Quantitative	1	Meinungsbild zur Sicherheits und Verteidigungspolitik der Schweiz I - 1999	22427	RESEARCH	Study work	Student	No	0	5	0	0	2018-01-16	1	2018	2018-01-01	1	155	Ref: 287 - 1
287	1	6595	2019	Quantitative	2	Meinungsbild zur Sicherheits und Verteidigungspolitik der Schweiz I - 1999	24479	RESEARCH	Study work	Student		0	3	0	0	2018-01-02	1	2018	2018-01-01	1	155	Ref: 287 - 1
287	1	6595	2019	Quantitative	3	Meinungsbild zur Sicherheits und Verteidigungspolitik der Schweiz I - 1999	22346	RESEARCH	Research	Doctoral student	No	0	109	0	1	2017-11-01	11	2017	2017-11-01	1	217	Ref: 287 - 1
288	1	558	2000	Quantitative	1	Das Gesundheitsverhalten Schweizer SchÃ¼ler - 199	11716	RESEARCH	Research	Professor	No	0	4	0	0	2016-10-27	10	2016	2016-10-01	1	99	Ref: 288 - 1
289	1	5368	2000	Quantitative	1
291	1	5394	2000	Quantitative	1
294	1	4875	2000	Quantitative	1
296	1	6592	2019	Quantitative	1	Erhebung zur europÃ¤ischen Integration, allgemeine politische Fragen und Umwelt - 199	13455	RESEARCH	Research	Professor	Yes	0	3	0	1	2017-11-09	11	2017	2017-11-01	1	217	Ref: 296 - 1
296	1	6592	2019	Quantitative	2	Erhebung zur europÃ¤ischen Integration, allgemeine politische Fragen und Umwelt - 199	25331	RESEARCH	Study work	Student	No	1	1	0	0	2018-08-12	8	2018	2018-08-01	1	85	Ref: 296 - 1
296	1	6592	2019	Quantitative	3	Erhebung zur europÃ¤ischen Integration, allgemeine politische Fragen und Umwelt - 199	22346	RESEARCH	Research	Doctoral student	No	0	92	0	1	2017-11-01	11	2017	2017-11-01	1	217	Ref: 296 - 1
296	1	6592	2019	Quantitative	4	Erhebung zur europÃ¤ischen Integration, allgemeine politische Fragen und Umwelt - 199	24178	RESEARCH	BA	Student	No	0	2	0	0	2017-11-16	11	2017	2017-11-01	1	217	Ref: 296 - 1
296	1	6592	2019	Quantitative	5	Erhebung zur europÃ¤ischen Integration, allgemeine politische Fragen und Umwelt - 199	22155	RESEARCH	Study work	Student	No	0	4	0	0	2019-03-18	3	2019	2019-03-01	1	285	Ref: 296 - 1
296	1	6592	2019	Quantitative	6	Erhebung zur europÃ¤ischen Integration, allgemeine politische Fragen und Umwelt - 199	22460	RESEARCH	Study work	Student	No	1	1	0	0	2016-08-04	8	2016	2016-08-01	1	68	Ref: 296 - 1
296	1	6592	2019	Quantitative	7	Erhebung zur europÃ¤ischen Integration, allgemeine politische Fragen und Umwelt - 199	21738	RESEARCH	Research	Lecturer / post-doc	No	0	3	0	0	2018-02-22	2	2018	2018-02-01	1	212	Ref: 296 - 1
297	1	1343	2018	Quantitative	1	EnquÃªte de victimisation, donnÃ©es suisses - 19	23553	RESEARCH	Study work	Student	No	0	7	1	0	2017-04-11	4	2017	2017-04-01	1	230	Ref: 297 - 1
298	1			Quantitative	1	CohÃ©sion et conflit dans les familles contemporaines - 199	23014	TEACHING	Teaching	Teacher		1	1	1	0	2016-12-02	12	2016	2016-12-01	1	127	Ref: 298 - 1
298	1			Quantitative	2	CohÃ©sion et conflit dans les familles contemporaines - 199	22887	RESEARCH	Research	Professor	Yes	0	4	0	0	2017-04-18	4	2017	2017-04-01	1	230	Ref: 298 - 1
300	1	6595	2019	Quantitative	1	Meinungsbild zur Sicherheits und Verteidigungspolitik der Schweiz II - 1999	22427	RESEARCH	Study work	Student	No	0	21	0	0	2018-01-16	1	2018	2018-01-01	1	155	Ref: 300 - 1
300	1	6595	2019	Quantitative	2	Meinungsbild zur Sicherheits und Verteidigungspolitik der Schweiz II - 1999	22346	RESEARCH	Research	Doctoral student	No	0	38	0	1	2017-11-01	11	2017	2017-11-01	1	217	Ref: 300 - 1
301	1	6764	2018	Quantitative	1
302	1	6655	2017	Quantitative	1	Les voix de la guerre, pays ayant Ã©tÃ© ou Ã©tant en guerre - 1	23919	RESEARCH	Study work	Student	No	0	2	0	0	2017-09-21	9	2017	2017-09-01	1	44	Ref: 302 - 1
302	2			Quantitative	2	Les voix de la guerre, pays ayant Ã©tÃ© ou Ã©tant en guerre - 1	25666	RESEARCH	Study work	Student	No	0	4	0	0	2018-11-06	11	2018	2018-11-01	1	193	Ref: 302 - 2
302	1	6655	2017	Quantitative	3	Les voix de la guerre, pays ayant Ã©tÃ© ou Ã©tant en guerre - 1	23994	RESEARCH	Study work	Student		1	1	0	0	2017-10-10	10	2017	2017-10-01	1	190	Ref: 302 - 1
302	1	6655	2017	Quantitative	4	Les voix de la guerre, pays ayant Ã©tÃ© ou Ã©tant en guerre - 1	22317	RESEARCH	Research	Lecturer / post-doc	Yes	0	3	1	0	2017-02-23	2	2017	2017-02-01	1	106	Ref: 302 - 1
302	2			Quantitative	5	Les voix de la guerre, pays ayant Ã©tÃ© ou Ã©tant en guerre - 1	23124	RESEARCH	Research	Professor	Yes	0	2	0	0	2019-04-22	4	2019	2019-04-01	1	206	Ref: 302 - 2
303	1	6078	2018	Quantitative	1
304	1	6646	2019	Quantitative	1	Befragung der WÃ¤hlerinnen und WÃ¤hler nach den Wahlen - 19	24796	RESEARCH	Study work	Student	No	0	3	0	0	2018-03-07	3	2018	2018-03-01	1	210	Ref: 304 - 1
304	1	6646	2019	Quantitative	2	Befragung der WÃ¤hlerinnen und WÃ¤hler nach den Wahlen - 19	25933	RESEARCH	Study work	Student		0	3	0	0	2019-03-28	3	2019	2019-03-01	1	285	Ref: 304 - 1
304	1	6646	2019	Quantitative	3	Befragung der WÃ¤hlerinnen und WÃ¤hler nach den Wahlen - 19	27981	RESEARCH	Study work	Student	No	1	1	0	0	2020-01-27	1	2020	2020-01-01	1	157	Ref: 304 - 1
304	1	6646	2019	Quantitative	4	Befragung der WÃ¤hlerinnen und WÃ¤hler nach den Wahlen - 19	22004	RESEARCH	Research	Lecturer / post-doc	Yes	0	10	0	1	2016-03-14	3	2016	2016-03-01	1	86	Ref: 304 - 1
304	1	6646	2019	Quantitative	5	Befragung der WÃ¤hlerinnen und WÃ¤hler nach den Wahlen - 19	16226	TEACHING	Teaching	Teacher		0	25	0	1	2016-08-10	8	2016	2016-08-01	1	68	Ref: 304 - 1
304	1	6646	2019	Quantitative	6	Befragung der WÃ¤hlerinnen und WÃ¤hler nach den Wahlen - 19	23056	RESEARCH	BA	Student	No	0	4	0	0	2018-04-04	4	2018	2018-04-01	1	286	Ref: 304 - 1
304	1	6646	2019	Quantitative	7	Befragung der WÃ¤hlerinnen und WÃ¤hler nach den Wahlen - 19	24308	RESEARCH	Study work	Student	No	0	3	0	0	2018-01-10	1	2018	2018-01-01	1	155	Ref: 304 - 1
304	1	6646	2019	Quantitative	8	Befragung der WÃ¤hlerinnen und WÃ¤hler nach den Wahlen - 19	24346	RESEARCH	Study work	Student	No	0	5	0	0	2017-12-21	12	2017	2017-12-01	1	122	Ref: 304 - 1
304	1	6646	2019	Quantitative	9	Befragung der WÃ¤hlerinnen und WÃ¤hler nach den Wahlen - 19	25502	RESEARCH	BA	Student	No	0	3	1	0	2018-11-05	11	2018	2018-11-01	1	193	Ref: 304 - 1
304	1	6646	2019	Quantitative	10	Befragung der WÃ¤hlerinnen und WÃ¤hler nach den Wahlen - 19	26147	RESEARCH	Research	Lecturer / post-doc	Yes	0	3	1	0	2019-01-24	1	2019	2019-01-01	1	210	Ref: 304 - 1
304	1	6646	2019	Quantitative	11	Befragung der WÃ¤hlerinnen und WÃ¤hler nach den Wahlen - 19	22247	RESEARCH	Research	Doctoral student	Yes	1	1	1	0	2016-05-02	5	2016	2016-05-01	1	107	Ref: 304 - 1
304	1	6646	2019	Quantitative	12	Befragung der WÃ¤hlerinnen und WÃ¤hler nach den Wahlen - 19	23635	RESEARCH	Study work	Student	No	0	2	0	0	2017-06-13	6	2017	2017-06-01	1	103	Ref: 304 - 1
304	1	6646	2019	Quantitative	13	Befragung der WÃ¤hlerinnen und WÃ¤hler nach den Wahlen - 19	22685	RESEARCH	Study work	Student	No	0	2	0	0	2016-11-30	11	2016	2016-11-01	1	124	Ref: 304 - 1
304	1	6646	2019	Quantitative	14	Befragung der WÃ¤hlerinnen und WÃ¤hler nach den Wahlen - 19	24727	RESEARCH	Study work	Student	No	1	1	0	0	2018-08-06	8	2018	2018-08-01	1	85	Ref: 304 - 1
304	1	6646	2019	Quantitative	15	Befragung der WÃ¤hlerinnen und WÃ¤hler nach den Wahlen - 19	22395	RESEARCH	Study work	Student	No	0	2	1	0	2016-06-22	6	2016	2016-06-01	1	45	Ref: 304 - 1
304	1	6646	2019	Quantitative	16	Befragung der WÃ¤hlerinnen und WÃ¤hler nach den Wahlen - 19	19230	RESEARCH	Research	Professor	No	0	4	1	0	2018-10-13	10	2018	2018-10-01	1	196	Ref: 304 - 1
304	1	6646	2019	Quantitative	17	Befragung der WÃ¤hlerinnen und WÃ¤hler nach den Wahlen - 19	21392	RESEARCH	Research	Scholar, project manager	No	0	18	0	1	2017-06-14	6	2017	2017-06-01	1	103	Ref: 304 - 1
304	1	6646	2019	Quantitative	18	Befragung der WÃ¤hlerinnen und WÃ¤hler nach den Wahlen - 19	23624	RESEARCH	Study work	Student	Yes	0	39	0	0	2019-09-13	9	2019	2019-09-01	1	230	Ref: 304 - 1
304	1	6646	2019	Quantitative	19	Befragung der WÃ¤hlerinnen und WÃ¤hler nach den Wahlen - 19	25021	RESEARCH	Research	Doctoral student	No	0	2	0	1	2019-10-09	10	2019	2019-10-01	1	242	Ref: 304 - 1
304	1	6646	2019	Quantitative	20	Befragung der WÃ¤hlerinnen und WÃ¤hler nach den Wahlen - 19	9939	RESEARCH	Research	Scholar, project manager	No	0	7	0	0	2019-09-02	9	2019	2019-09-01	1	230	Ref: 304 - 1
304	1	6646	2019	Quantitative	21	Befragung der WÃ¤hlerinnen und WÃ¤hler nach den Wahlen - 19	25921	RESEARCH	Study work	Student		0	13	1	0	2019-06-05	6	2019	2019-06-01	1	96	Ref: 304 - 1
304	1	6646	2019	Quantitative	22	Befragung der WÃ¤hlerinnen und WÃ¤hler nach den Wahlen - 19	27258	RESEARCH	Research	Doctoral student	No	0	6	0	0	2019-12-16	12	2019	2019-12-01	1	140	Ref: 304 - 1
304	1	6646	2019	Quantitative	23	Befragung der WÃ¤hlerinnen und WÃ¤hler nach den Wahlen - 19	26268	RESEARCH	Research	Doctoral student	No	0	3	0	0	2019-02-22	2	2019	2019-02-01	1	181	Ref: 304 - 1
304	1	6646	2019	Quantitative	24	Befragung der WÃ¤hlerinnen und WÃ¤hler nach den Wahlen - 19	24553	RESEARCH	Study work	Student	No	0	4	0	0	2018-02-10	2	2018	2018-02-01	1	212	Ref: 304 - 1
304	1	6646	2019	Quantitative	25	Befragung der WÃ¤hlerinnen und WÃ¤hler nach den Wahlen - 19	14459	RESEARCH	Study work	Student	No	0	6	0	1	2018-05-23	5	2018	2018-05-01	1	164	Ref: 304 - 1
304	1	6646	2019	Quantitative	26	Befragung der WÃ¤hlerinnen und WÃ¤hler nach den Wahlen - 19	22869	RESEARCH	Study work	Student	No	1	1	0	0	2017-04-28	4	2017	2017-04-01	1	230	Ref: 304 - 1
305	1	6646	2019	Quantitative	1	Panelstudie zu eidgenÃ¶ssischen Wahlen in drei Schweizer Kantonen - 199	26268	RESEARCH	Research	Doctoral student	No	0	8	0	0	2019-03-01	3	2019	2019-03-01	1	285	Ref: 305 - 1
305	1	6646	2019	Quantitative	2	Panelstudie zu eidgenÃ¶ssischen Wahlen in drei Schweizer Kantonen - 199	24346	RESEARCH	Study work	Student	No	0	8	0	0	2017-12-21	12	2017	2017-12-01	1	122	Ref: 305 - 1
305	1	6646	2019	Quantitative	3	Panelstudie zu eidgenÃ¶ssischen Wahlen in drei Schweizer Kantonen - 199	22395	RESEARCH	Study work	Student	No	1	1	0	0	2016-06-22	6	2016	2016-06-01	1	45	Ref: 305 - 1
305	1	6646	2019	Quantitative	4	Panelstudie zu eidgenÃ¶ssischen Wahlen in drei Schweizer Kantonen - 199	22004	RESEARCH	Research	Lecturer / post-doc	Yes	0	5	0	1	2016-03-14	3	2016	2016-03-01	1	86	Ref: 305 - 1
305	1	6646	2019	Quantitative	5	Panelstudie zu eidgenÃ¶ssischen Wahlen in drei Schweizer Kantonen - 199	24770	RESEARCH	Study work	Student	No	1	1	0	0	2018-03-12	3	2018	2018-03-01	1	210	Ref: 305 - 1
305	1	6646	2019	Quantitative	6	Panelstudie zu eidgenÃ¶ssischen Wahlen in drei Schweizer Kantonen - 199	22634	RESEARCH	Research	Lecturer / post-doc	No	0	17	1	0	2016-09-23	9	2016	2016-09-01	1	69	Ref: 305 - 1
305	1	6646	2019	Quantitative	7	Panelstudie zu eidgenÃ¶ssischen Wahlen in drei Schweizer Kantonen - 199	23624	RESEARCH	Study work	Student	Yes	0	5	0	0	2019-09-13	9	2019	2019-09-01	1	230	Ref: 305 - 1
305	1	6646	2019	Quantitative	8	Panelstudie zu eidgenÃ¶ssischen Wahlen in drei Schweizer Kantonen - 199	27981	RESEARCH	Study work	Student	No	0	2	1	0	2020-01-27	1	2020	2020-01-01	1	157	Ref: 305 - 1
305	1	6646	2019	Quantitative	9	Panelstudie zu eidgenÃ¶ssischen Wahlen in drei Schweizer Kantonen - 199	27258	RESEARCH	Research	Doctoral student	No	0	21	0	0	2019-12-16	12	2019	2019-12-01	1	140	Ref: 305 - 1
305	1	6646	2019	Quantitative	10	Panelstudie zu eidgenÃ¶ssischen Wahlen in drei Schweizer Kantonen - 199	16226	TEACHING	Teaching	Teacher		0	6	0	1	2016-08-10	8	2016	2016-08-01	1	68	Ref: 305 - 1
306	2			Quantitative	1	Les voix de la guerre, pays tÃ©moins - 199	23124	RESEARCH	Research	Professor	Yes	1	1	0	0	2019-04-22	4	2019	2019-04-01	1	206	Ref: 306 - 2
306	2			Quantitative	2	Les voix de la guerre, pays tÃ©moins - 199	25666	RESEARCH	Study work	Student	No	1	1	0	0	2018-11-06	11	2018	2018-11-01	1	193	Ref: 306 - 2
306	1	6655	2017	Quantitative	3	Les voix de la guerre, pays tÃ©moins - 199	23919	RESEARCH	Study work	Student	No	0	3	1	0	2017-09-21	9	2017	2017-09-01	1	44	Ref: 306 - 1
306	1	6655	2017	Quantitative	4	Les voix de la guerre, pays tÃ©moins - 199	22317	RESEARCH	Research	Lecturer / post-doc	Yes	0	2	0	0	2017-02-23	2	2017	2017-02-01	1	106	Ref: 306 - 1
306	2			Quantitative	5	Les voix de la guerre, pays tÃ©moins - 199	25300	RESEARCH	Research	Other	No	0	2	0	0	2018-07-23	7	2018	2018-07-01	1	62	Ref: 306 - 2
306	1	6655	2017	Quantitative	6	Les voix de la guerre, pays tÃ©moins - 199	23994	RESEARCH	Study work	Student		0	2	1	0	2017-10-10	10	2017	2017-10-01	1	190	Ref: 306 - 1
308	1	6833	2018	Quantitative	1	Gewalterfahrungen Jugendlicher im Kanton ZÃ¼rich - 199	22125	RESEARCH	Study work	Student	No	0	2	0	0	2016-04-03	4	2016	2016-04-01	1	73	Ref: 308 - 1
309	1	558	2018	Quantitative	1	Das Gesundheitsverhalten Schweizer SchÃ¼ler - 198	11716	RESEARCH	Research	Professor	No	0	8	1	0	2016-10-27	10	2016	2016-10-01	1	99	Ref: 309 - 1
310	1	558	2018	Quantitative	1	Das Gesundheitsverhalten Schweizer SchÃ¼ler - 199	11716	RESEARCH	Research	Professor	No	1	1	0	0	2016-10-27	10	2016	2016-10-01	1	99	Ref: 310 - 1
311	1	6396	2018	Quantitative	1	Lebensbedingungen in der Schweiz - 1999 (ISSP 1999)	22155	RESEARCH	Study work	Student	No	0	17	0	0	2019-03-18	3	2019	2019-03-01	1	285	Ref: 311 - 1
311	1	6396	2018	Quantitative	2	Lebensbedingungen in der Schweiz - 1999 (ISSP 1999)	17545	RESEARCH	Research	Scholar, project manager	No	0	2	1	0	2019-11-22	11	2019	2019-11-01	1	192	Ref: 311 - 1
311	1	6396	2018	Quantitative	3	Lebensbedingungen in der Schweiz - 1999 (ISSP 1999)	13455	RESEARCH	Research	Professor	No	0	2	0	1	2017-10-14	10	2017	2017-10-01	1	190	Ref: 311 - 1
311	1	6396	2018	Quantitative	4	Lebensbedingungen in der Schweiz - 1999 (ISSP 1999)	21539	RESEARCH	Research	Lecturer / post-doc	Yes	0	13	0	0	2018-03-27	3	2018	2018-03-01	1	210	Ref: 311 - 1
311	1	6396	2018	Quantitative	5	Lebensbedingungen in der Schweiz - 1999 (ISSP 1999)	25708	RESEARCH	Study work	Student	No	1	1	0	0	2018-11-01	11	2018	2018-11-01	1	193	Ref: 311 - 1
313	1	527	2018	Quantitative	1	Studien- und Berufswahl von Maturandinnen und Maturanden im Kanton ZÃ¼rich: Befragung 199	26285	RESEARCH	Study work	Student	No	1	1	1	0	2019-02-26	2	2019	2019-02-01	1	181	Ref: 313 - 1
314	1	5548	2018	Quantitative	1
316	1	6634	2019	Quantitative	1	Meinungsbild zur Sicherheits und Verteidigungspolitik der Schweiz - 2000	22346	RESEARCH	Research	Doctoral student	No	0	78	0	1	2017-11-01	11	2017	2017-11-01	1	217	Ref: 316 - 1
316	1	6634	2019	Quantitative	2	Meinungsbild zur Sicherheits und Verteidigungspolitik der Schweiz - 2000	13455	RESEARCH	Research	Professor	Yes	0	14	0	1	2017-11-09	11	2017	2017-11-01	1	217	Ref: 316 - 1
316	1	6634	2019	Quantitative	3	Meinungsbild zur Sicherheits und Verteidigungspolitik der Schweiz - 2000	26551	RESEARCH	Study work	Student		1	1	0	0	2019-04-16	4	2019	2019-04-01	1	206	Ref: 316 - 1
316	1	6634	2019	Quantitative	4	Meinungsbild zur Sicherheits und Verteidigungspolitik der Schweiz - 2000	22427	RESEARCH	Study work	Student	No	0	8	0	0	2018-01-16	1	2018	2018-01-01	1	155	Ref: 316 - 1
319	1	835	2018	Quantitative	1	Panel-Befragung von Kindern und Jugendlichen Ã¼ber Alltag und Schule, Bergen, Norwegen - 1994 - 199	16398	RESEARCH	Research	Doctoral student	No	0	2	1	1	2017-02-14	2	2017	2017-02-01	1	106	Ref: 319 - 1
320	1	835	2018	Quantitative	1
321	1	5368	2018	Quantitative	1
322	1	5368	2018	Quantitative	1
323	1	5315	2018	Quantitative	1	Wohnen in der deutschen und franzÃ¶sischen Schweiz - 200	24376	RESEARCH	BA	Student	Yes	1	1	0	0	2017-12-13	12	2017	2017-12-01	1	122	Ref: 323 - 1
324	1	7132	2019	Quantitative	1	Zur Situation von Absolventinnen und Absolventen von Schweizer Hochschulen von 1981 bis 2001	11272	RESEARCH	Research	Scholar, project manager	No	1	1	1	0	2017-03-07	3	2017	2017-03-01	1	194	Ref: 324 - 1
324	1	7132	2019	Quantitative	2	Zur Situation von Absolventinnen und Absolventen von Schweizer Hochschulen von 1981 bis 2001	25254	RESEARCH	Research	Professor	No	0	3	1	0	2019-01-29	1	2019	2019-01-01	1	210	Ref: 324 - 1
324	1	7132	2019	Quantitative	3	Zur Situation von Absolventinnen und Absolventen von Schweizer Hochschulen von 1981 bis 2001	25650	RESEARCH	Study work	Student	No	1	1	0	0	2018-11-28	11	2018	2018-11-01	1	193	Ref: 324 - 1
325	1	7132	2019	Quantitative	1	Zur Situation von Absolventinnen und Absolventen schweizerischer Fachhochschulen von 1993 bis 2001	25254	RESEARCH	Research	Professor	Yes	0	2	0	0	2018-07-19	7	2018	2018-07-01	1	62	Ref: 325 - 1
325	1	7132	2019	Quantitative	2	Zur Situation von Absolventinnen und Absolventen schweizerischer Fachhochschulen von 1993 bis 2001	25650	RESEARCH	Study work	Student	No	0	3	1	0	2018-11-28	11	2018	2018-11-01	1	193	Ref: 325 - 1
326	1	5375	2018	Quantitative	1	Drogenkonsum und -handel in der Stadt Basel - 1997	17445	TEACHING	Teaching	Teacher		1	1	0	1	2018-02-02	2	2018	2018-02-01	1	212	Ref: 326 - 1
327	1	4793	2018	Quantitative	1	Drogenkonsum und -handel in den StÃ¤dten Bern und ZÃ¼rich - 1997 bis 19	26721	TEACHING	Teaching	Teacher		1	1	1	0	2019-05-24	5	2019	2019-05-01	1	197	Ref: 327 - 1
331	1	6373	2018	Quantitative	1
334	1	6555	2018	Quantitative	1
338	1	6418	2001	Quantitative	1
339	1	7245	2019	Quantitative	1	EnquÃªte sur l'attitude vis-Ã -vis des minoritÃ©s, de l'UE, de la politique, des nouvelles technologies, des OGM et de l'environnement - 2	21738	RESEARCH	Research	Lecturer / post-doc	No	0	2	0	0	2018-02-22	2	2018	2018-02-01	1	212	Ref: 339 - 1
339	1	7245	2019	Quantitative	2	EnquÃªte sur l'attitude vis-Ã -vis des minoritÃ©s, de l'UE, de la politique, des nouvelles technologies, des OGM et de l'environnement - 2	22460	RESEARCH	Study work	Student	No	0	2	0	0	2016-08-04	8	2016	2016-08-01	1	68	Ref: 339 - 1
339	1	7245	2019	Quantitative	3	EnquÃªte sur l'attitude vis-Ã -vis des minoritÃ©s, de l'UE, de la politique, des nouvelles technologies, des OGM et de l'environnement - 2	13455	RESEARCH	Research	Professor	Yes	0	33	0	1	2017-11-09	11	2017	2017-11-01	1	217	Ref: 339 - 1
339	1	7245	2019	Quantitative	4	EnquÃªte sur l'attitude vis-Ã -vis des minoritÃ©s, de l'UE, de la politique, des nouvelles technologies, des OGM et de l'environnement - 2	22155	RESEARCH	Study work	Student	No	0	14	0	0	2019-03-18	3	2019	2019-03-01	1	285	Ref: 339 - 1
339	1	7245	2019	Quantitative	5	EnquÃªte sur l'attitude vis-Ã -vis des minoritÃ©s, de l'UE, de la politique, des nouvelles technologies, des OGM et de l'environnement - 2	22346	RESEARCH	Research	Doctoral student	No	0	3	0	1	2017-11-01	11	2017	2017-11-01	1	217	Ref: 339 - 1
339	1	7245	2019	Quantitative	6	EnquÃªte sur l'attitude vis-Ã -vis des minoritÃ©s, de l'UE, de la politique, des nouvelles technologies, des OGM et de l'environnement - 2	24379	RESEARCH	Study work	Student		1	1	1	0	2017-12-14	12	2017	2017-12-01	1	122	Ref: 339 - 1
339	1	7245	2019	Quantitative	7	EnquÃªte sur l'attitude vis-Ã -vis des minoritÃ©s, de l'UE, de la politique, des nouvelles technologies, des OGM et de l'environnement - 2	22301	RESEARCH	Research	Doctoral student	No	1	1	0	0	2016-05-20	5	2016	2016-05-01	1	107	Ref: 339 - 1
340	1	6610	2018	Quantitative	1	Lebensbedigungen und soziale Ungleichheit in der Schweiz - 2000	12101	RESEARCH	Research	Scholar, project manager	Yes	1	1	0	1	2016-08-16	8	2016	2016-08-01	1	68	Ref: 340 - 1
340	1	6610	2018	Quantitative	2	Lebensbedigungen und soziale Ungleichheit in der Schweiz - 2000	24833	RESEARCH	Study work	Student	No	0	3	1	0	2018-03-19	3	2018	2018-03-01	1	210	Ref: 340 - 1
340	1	6610	2018	Quantitative	3	Lebensbedigungen und soziale Ungleichheit in der Schweiz - 2000	25786	RESEARCH	Study work	Student		0	3	0	1	2018-11-06	11	2018	2018-11-01	1	193	Ref: 340 - 1
341	1	6827	2018	Quantitative	1
347	1	6080	2018	Qualitative	1
348	1	6396	2018	Quantitative	1	Wahrnehmung der sozialen Ungleichheit in der Schweiz - 1999	25708	RESEARCH	Study work	Student	No	0	2	0	0	2018-11-01	11	2018	2018-11-01	1	193	Ref: 348 - 1
348	1	6396	2018	Quantitative	2	Wahrnehmung der sozialen Ungleichheit in der Schweiz - 1999	27389	RESEARCH	MA	Student	No	1	1	1	0	2019-10-24	10	2019	2019-10-01	1	242	Ref: 348 - 1
348	1	6396	2018	Quantitative	3	Wahrnehmung der sozialen Ungleichheit in der Schweiz - 1999	26322	RESEARCH	MA	Student	No	0	3	1	0	2019-03-04	3	2019	2019-03-01	1	285	Ref: 348 - 1
348	1	6396	2018	Quantitative	4	Wahrnehmung der sozialen Ungleichheit in der Schweiz - 1999	24499	RESEARCH	Study work	Student	No	1	1	0	0	2018-06-24	6	2018	2018-06-01	1	75	Ref: 348 - 1
348	1	6396	2018	Quantitative	5	Wahrnehmung der sozialen Ungleichheit in der Schweiz - 1999	24322	RESEARCH	Study work	Student	No	0	11	0	0	2018-01-03	1	2018	2018-01-01	1	155	Ref: 348 - 1
349	1	5613	2018	Quantitative	1	Jugend- und Rekrutenbefragung zum Bild der Schweiz im Zeitalter der Globalisierung - 1998	7891	RESEARCH	Research	Scholar, project manager	Yes	0	8	0	0	2019-04-13	4	2019	2019-04-01	1	206	Ref: 349 - 1
349	1	5613	2018	Quantitative	2	Jugend- und Rekrutenbefragung zum Bild der Schweiz im Zeitalter der Globalisierung - 1998	7891	RESEARCH	Research	Scholar, project manager	No	0	7	0	0	2018-03-31	3	2018	2018-03-01	1	210	Ref: 349 - 1
349	1	5613	2018	Quantitative	3	Jugend- und Rekrutenbefragung zum Bild der Schweiz im Zeitalter der Globalisierung - 1998	24352	RESEARCH	Study work	Student	No	1	1	1	0	2017-12-12	12	2017	2017-12-01	1	122	Ref: 349 - 1
349	1	5613	2018	Quantitative	4	Jugend- und Rekrutenbefragung zum Bild der Schweiz im Zeitalter der Globalisierung - 1998	7891	RESEARCH	Research	Scholar, project manager	Yes	0	28	0	0	2018-09-27	9	2018	2018-09-01	1	107	Ref: 349 - 1
351	1	6931	2018	Quantitative	1	Studierende und Politik: eine Befragung bei Studierenden der UniversitÃ¤t Bern - 200	25021	RESEARCH	MA	Student	No	0	12	0	1	2018-04-30	4	2018	2018-04-01	1	286	Ref: 351 - 1
352	1	7489	2019	Quantitative	1	Erhebung zur europÃ¤ischen Integration, allgemeine politische Fragen, Wissenschaft, Technik und soziale Beziehungen - 200	21738	RESEARCH	Research	Lecturer / post-doc	No	0	4	0	0	2018-02-22	2	2018	2018-02-01	1	212	Ref: 352 - 1
352	1	7489	2019	Quantitative	2	Erhebung zur europÃ¤ischen Integration, allgemeine politische Fragen, Wissenschaft, Technik und soziale Beziehungen - 200	22460	RESEARCH	Study work	Student	No	0	4	0	0	2016-08-04	8	2016	2016-08-01	1	68	Ref: 352 - 1
352	1	7489	2019	Quantitative	3	Erhebung zur europÃ¤ischen Integration, allgemeine politische Fragen, Wissenschaft, Technik und soziale Beziehungen - 200	14238	RESEARCH	Research	Other	No	1	1	0	0	2017-06-14	6	2017	2017-06-01	1	103	Ref: 352 - 1
352	1	7489	2019	Quantitative	4	Erhebung zur europÃ¤ischen Integration, allgemeine politische Fragen, Wissenschaft, Technik und soziale Beziehungen - 200	22155	RESEARCH	Study work	Student	No	0	18	1	0	2019-03-18	3	2019	2019-03-01	1	285	Ref: 352 - 1
352	1	7489	2019	Quantitative	5	Erhebung zur europÃ¤ischen Integration, allgemeine politische Fragen, Wissenschaft, Technik und soziale Beziehungen - 200	22346	RESEARCH	Research	Doctoral student	No	0	18	0	1	2017-11-01	11	2017	2017-11-01	1	217	Ref: 352 - 1
352	1	7489	2019	Quantitative	6	Erhebung zur europÃ¤ischen Integration, allgemeine politische Fragen, Wissenschaft, Technik und soziale Beziehungen - 200	21539	RESEARCH	Research	Lecturer / post-doc	Yes	0	14	0	0	2018-03-23	3	2018	2018-03-01	1	210	Ref: 352 - 1
352	1	7489	2019	Quantitative	7	Erhebung zur europÃ¤ischen Integration, allgemeine politische Fragen, Wissenschaft, Technik und soziale Beziehungen - 200	13455	RESEARCH	Research	Professor	Yes	0	19	0	1	2017-11-09	11	2017	2017-11-01	1	217	Ref: 352 - 1
352	1	7489	2019	Quantitative	8	Erhebung zur europÃ¤ischen Integration, allgemeine politische Fragen, Wissenschaft, Technik und soziale Beziehungen - 200	23257	RESEARCH	Study work	Student	No	0	7	0	0	2017-03-30	3	2017	2017-03-01	1	194	Ref: 352 - 1
352	1	7489	2019	Quantitative	9	Erhebung zur europÃ¤ischen Integration, allgemeine politische Fragen, Wissenschaft, Technik und soziale Beziehungen - 200	23635	RESEARCH	Study work	Student	Yes	0	5	1	0	2017-06-13	6	2017	2017-06-01	1	103	Ref: 352 - 1
354	1	6389	2018	Quantitative	1
360	1	5306	2018	Quantitative	1	Wiederholungsbefragung zum Schweizer Arbeitsmarktsurvey - 2000	24826	RESEARCH	Research	Scholar, project manager	Yes	1	1	0	1	2018-04-06	4	2018	2018-04-01	1	286	Ref: 360 - 1
360	1	5306	2018	Quantitative	2	Wiederholungsbefragung zum Schweizer Arbeitsmarktsurvey - 2000	25614	RESEARCH	Study work	Student	No	0	6	0	0	2018-10-22	10	2018	2018-10-01	1	196	Ref: 360 - 1
361	1	7386	2019	Quantitative	1	Meinungsbild zur Sicherheits und Verteidigungspolitik der Schweiz - 2001	26551	RESEARCH	Study work	Student		0	8	0	0	2019-04-16	4	2019	2019-04-01	1	206	Ref: 361 - 1
361	1	7386	2019	Quantitative	2	Meinungsbild zur Sicherheits und Verteidigungspolitik der Schweiz - 2001	22427	RESEARCH	Study work	Student	No	0	25	0	0	2017-11-30	11	2017	2017-11-01	1	217	Ref: 361 - 1
361	1	7386	2019	Quantitative	3	Meinungsbild zur Sicherheits und Verteidigungspolitik der Schweiz - 2001	22427	RESEARCH	Study work	Student	No	0	27	0	0	2018-01-16	1	2018	2018-01-01	1	155	Ref: 361 - 1
361	1	7386	2019	Quantitative	4	Meinungsbild zur Sicherheits und Verteidigungspolitik der Schweiz - 2001	22346	RESEARCH	Research	Doctoral student	No	0	61	0	1	2017-11-01	11	2017	2017-11-01	1	217	Ref: 361 - 1
363	1	7264	2018	Quantitative	1	Befragung von Suchttherapie-Institutionen in der Schweiz Ã¼ber das ZeitverstÃ¤ndnis in der stationÃ¤ren Suchttherapie -2	21633	RESEARCH	Research	Lecturer / post-doc	No	1	1	0	0	2017-03-07	3	2017	2017-03-01	1	194	Ref: 363 - 1
367	1	7473	2018	Quantitative	1	Zur Situation des Personals in der schweizerischen Langzeitpflege -2002	24488	RESEARCH	Study work	Student	No	1	1	0	0	2018-01-02	1	2018	2018-01-01	1	155	Ref: 367 - 1
368	1	7511	2018	Quantitative	1
370	1	7521	2019	Quantitative	1	Meinungsbild zur Sicherheits und Verteidigungspolitik der Schweiz - 2002	22427	RESEARCH	Study work	Student	No	0	19	0	0	2017-10-19	10	2017	2017-10-01	1	190	Ref: 370 - 1
370	1	7521	2019	Quantitative	2	Meinungsbild zur Sicherheits und Verteidigungspolitik der Schweiz - 2002	22427	RESEARCH	Study work	Student	No	0	16	0	0	2018-01-16	1	2018	2018-01-01	1	155	Ref: 370 - 1
370	1	7521	2019	Quantitative	3	Meinungsbild zur Sicherheits und Verteidigungspolitik der Schweiz - 2002	22346	RESEARCH	Research	Doctoral student	No	0	144	0	1	2017-11-01	11	2017	2017-11-01	1	217	Ref: 370 - 1
371	1	7481	2018	Quantitative	1	Befragung von schweizer Stimmberechtigten zur politischen Partizipation auf lokaler Ebene -2002	25021	RESEARCH	MA	Student	No	0	16	0	1	2018-04-30	4	2018	2018-04-01	1	286	Ref: 371 - 1
371	1	7481	2018	Quantitative	2	Befragung von schweizer Stimmberechtigten zur politischen Partizipation auf lokaler Ebene -2002	22126	RESEARCH	Study work	Student	No	0	3	1	0	2016-04-01	4	2016	2016-04-01	1	73	Ref: 371 - 1
372	1	2342	2018	Quantitative	1
373	1	7233	2018	Quantitative	1	Nouveaux mouvements sociaux et espace public: base de donnÃ©es des articles codÃ©s - 20	22773	RESEARCH	Study work	Student	No	1	1	1	0	2016-10-18	10	2016	2016-10-01	1	99	Ref: 373 - 1
373	1	7233	2018	Quantitative	2	Nouveaux mouvements sociaux et espace public: base de donnÃ©es des articles codÃ©s - 20	23863	RESEARCH	Research	Doctoral student	No	1	1	1	0	2017-11-22	11	2017	2017-11-01	1	217	Ref: 373 - 1
373	1	7233	2018	Quantitative	3	Nouveaux mouvements sociaux et espace public: base de donnÃ©es des articles codÃ©s - 20	27330	RESEARCH	BA	Student	No	1	1	1	0	2019-10-05	10	2019	2019-10-01	1	242	Ref: 373 - 1
373	1	7233	2018	Quantitative	4	Nouveaux mouvements sociaux et espace public: base de donnÃ©es des articles codÃ©s - 20	25897	RESEARCH	Study work	Student	No	0	8	1	0	2019-06-07	6	2019	2019-06-01	1	96	Ref: 373 - 1
374	1	7621	2018	Quantitative	1	Les comportements et la mobilitÃ© en matiÃ¨re de loisirs et de vacances en Suisse - 19	25038	RESEARCH	Study work	Student	No	0	2	1	0	2018-05-18	5	2018	2018-05-01	1	164	Ref: 374 - 1
374	1	7621	2018	Quantitative	2	Les comportements et la mobilitÃ© en matiÃ¨re de loisirs et de vacances en Suisse - 19	24161	RESEARCH	Study work	Student	No	1	1	1	0	2017-11-01	11	2017	2017-11-01	1	217	Ref: 374 - 1
375	1	7658	2018	Quantitative	1	Der Ãœbergang in den Ruhestand - Wege, Einflussfaktoren und Konsequenzen - 200	26307	RESEARCH	Study work	Student		1	1	0	1	2019-03-11	3	2019	2019-03-01	1	285	Ref: 375 - 1
379	1	6841	2003	Quantitative	1	Votations fÃ©dÃ©rales: rÃ©sultats et prises de position des partis et des groupes d'intÃ©rÃªt - depuis	22101	RESEARCH	Study work	Student	No	1	1	1	0	2016-03-21	3	2016	2016-03-01	1	86	Ref: 379 - 1
379	2			Quantitative	2	Votations fÃ©dÃ©rales: rÃ©sultats et prises de position des partis et des groupes d'intÃ©rÃªt - depuis	26277	RESEARCH	Study work	Student	No	1	1	1	0	2019-02-25	2	2019	2019-02-01	1	181	Ref: 379 - 2
379	1	6841	2003	Quantitative	3	Votations fÃ©dÃ©rales: rÃ©sultats et prises de position des partis et des groupes d'intÃ©rÃªt - depuis	22246	RESEARCH	Study work	Student	No	1	1	1	0	2016-05-02	5	2016	2016-05-01	1	107	Ref: 379 - 1
379	2			Quantitative	4	Votations fÃ©dÃ©rales: rÃ©sultats et prises de position des partis et des groupes d'intÃ©rÃªt - depuis	24607	RESEARCH	Study work	Student	No	1	1	1	0	2018-02-12	2	2018	2018-02-01	1	212	Ref: 379 - 2
379	2			Quantitative	5	Votations fÃ©dÃ©rales: rÃ©sultats et prises de position des partis et des groupes d'intÃ©rÃªt - depuis	23450	RESEARCH	Study work	Student	No	0	2	0	0	2017-04-10	4	2017	2017-04-01	1	230	Ref: 379 - 2
379	2			Quantitative	6	Votations fÃ©dÃ©rales: rÃ©sultats et prises de position des partis et des groupes d'intÃ©rÃªt - depuis	19435	RESEARCH	Research	Lecturer / post-doc	Yes	1	1	0	1	2017-07-18	7	2017	2017-07-01	1	96	Ref: 379 - 2
384	1	7453	2018	Quantitative	1
385	1	7453	2018	Quantitative	1
386	1	6501	2018	Quantitative	1	Soziale Partizipation und politisches Verhalten - 2000	25021	RESEARCH	MA	Student	No	0	15	0	1	2018-04-30	4	2018	2018-04-01	1	286	Ref: 386 - 1
386	1	6501	2018	Quantitative	2	Soziale Partizipation und politisches Verhalten - 2000	24955	RESEARCH	Study work	Student	No	0	2	0	0	2018-04-16	4	2018	2018-04-01	1	286	Ref: 386 - 1
386	1	6501	2018	Quantitative	3	Soziale Partizipation und politisches Verhalten - 2000	22634	RESEARCH	Research	Lecturer / post-doc	No	0	13	0	0	2016-09-24	9	2016	2016-09-01	1	69	Ref: 386 - 1
387	1	6705	2018	Quantitative	1	PISA ch - Messung der Kompetenzen und Befragung der SchÃ¼lerInnen in der Schweiz im 9. Schuljahr - 200	22134	RESEARCH	Study work	Student	No	0	10	0	0	2016-04-06	4	2016	2016-04-01	1	73	Ref: 387 - 1
387	1	6705	2018	Quantitative	2	PISA ch - Messung der Kompetenzen und Befragung der SchÃ¼lerInnen in der Schweiz im 9. Schuljahr - 200	21932	RESEARCH	Research	Lecturer / post-doc	Yes	0	5	1	0	2017-11-29	11	2017	2017-11-01	1	217	Ref: 387 - 1
387	1	6705	2018	Quantitative	3	PISA ch - Messung der Kompetenzen und Befragung der SchÃ¼lerInnen in der Schweiz im 9. Schuljahr - 200	20281	RESEARCH	Research	Doctoral student	Yes	1	1	0	0	2017-04-27	4	2017	2017-04-01	1	230	Ref: 387 - 1
387	1	6705	2018	Quantitative	4	PISA ch - Messung der Kompetenzen und Befragung der SchÃ¼lerInnen in der Schweiz im 9. Schuljahr - 200	24843	RESEARCH	BA	Student	No	0	11	0	0	2018-03-29	3	2018	2018-03-01	1	210	Ref: 387 - 1
387	1	6705	2018	Quantitative	5	PISA ch - Messung der Kompetenzen und Befragung der SchÃ¼lerInnen in der Schweiz im 9. Schuljahr - 200	7533	RESEARCH	Research	Lecturer / post-doc	No	0	2	0	1	2019-07-15	7	2019	2019-07-01	1	93	Ref: 387 - 1
387	1	6705	2018	Quantitative	6	PISA ch - Messung der Kompetenzen und Befragung der SchÃ¼lerInnen in der Schweiz im 9. Schuljahr - 200	22862	RESEARCH	Study work	Student	No	0	6	0	0	2017-01-18	1	2017	2017-01-01	1	111	Ref: 387 - 1
387	1	6705	2018	Quantitative	7	PISA ch - Messung der Kompetenzen und Befragung der SchÃ¼lerInnen in der Schweiz im 9. Schuljahr - 200	22695	RESEARCH	Research	Doctoral student	No	0	15	0	1	2016-09-28	9	2016	2016-09-01	1	69	Ref: 387 - 1
387	1	6705	2018	Quantitative	8	PISA ch - Messung der Kompetenzen und Befragung der SchÃ¼lerInnen in der Schweiz im 9. Schuljahr - 200	23903	RESEARCH	Research	Doctoral student	No	0	10	0	1	2018-01-22	1	2018	2018-01-01	1	155	Ref: 387 - 1
387	1	6705	2018	Quantitative	9	PISA ch - Messung der Kompetenzen und Befragung der SchÃ¼lerInnen in der Schweiz im 9. Schuljahr - 200	23672	RESEARCH	Research	Scholar, project manager	Yes	0	4	1	1	2018-09-25	9	2018	2018-09-01	1	107	Ref: 387 - 1
387	1	6705	2018	Quantitative	10	PISA ch - Messung der Kompetenzen und Befragung der SchÃ¼lerInnen in der Schweiz im 9. Schuljahr - 200	22665	RESEARCH	Research	Scholar, project manager	No	0	5	0	0	2016-09-22	9	2016	2016-09-01	1	69	Ref: 387 - 1
387	1	6705	2018	Quantitative	11	PISA ch - Messung der Kompetenzen und Befragung der SchÃ¼lerInnen in der Schweiz im 9. Schuljahr - 200	24946	RESEARCH	BA	Student	No	0	4	1	0	2018-05-03	5	2018	2018-05-01	1	164	Ref: 387 - 1
387	1	6705	2018	Quantitative	12	PISA ch - Messung der Kompetenzen und Befragung der SchÃ¼lerInnen in der Schweiz im 9. Schuljahr - 200	22054	RESEARCH	Research	Scholar, project manager	No	0	5	0	0	2018-01-17	1	2018	2018-01-01	1	155	Ref: 387 - 1
387	1	6705	2018	Quantitative	13	PISA ch - Messung der Kompetenzen und Befragung der SchÃ¼lerInnen in der Schweiz im 9. Schuljahr - 200	23903	RESEARCH	Research	Doctoral student	No	0	22	0	1	2019-11-28	11	2019	2019-11-01	1	192	Ref: 387 - 1
387	1	6705	2018	Quantitative	14	PISA ch - Messung der Kompetenzen und Befragung der SchÃ¼lerInnen in der Schweiz im 9. Schuljahr - 200	22295	RESEARCH	Study work	Student	No	0	3	0	0	2016-05-30	5	2016	2016-05-01	1	107	Ref: 387 - 1
387	1	6705	2018	Quantitative	15	PISA ch - Messung der Kompetenzen und Befragung der SchÃ¼lerInnen in der Schweiz im 9. Schuljahr - 200	26925	RESEARCH	BA	Student	No	0	6	0	0	2019-08-05	8	2019	2019-08-01	1	89	Ref: 387 - 1
388	1	6705	2018	Quantitative	1	PISA ch - Befragung der Schulen in der Schweiz mit SchÃ¼lerInnen im 9. Schuljahr - 200	22134	RESEARCH	Study work	Student	No	0	13	1	0	2016-04-06	4	2016	2016-04-01	1	73	Ref: 388 - 1
388	1	6705	2018	Quantitative	2	PISA ch - Befragung der Schulen in der Schweiz mit SchÃ¼lerInnen im 9. Schuljahr - 200	22295	RESEARCH	Study work	Student	No	0	5	0	0	2016-05-30	5	2016	2016-05-01	1	107	Ref: 388 - 1
388	1	6705	2018	Quantitative	3	PISA ch - Befragung der Schulen in der Schweiz mit SchÃ¼lerInnen im 9. Schuljahr - 200	23903	RESEARCH	Research	Doctoral student	Yes	0	4	0	1	2019-11-28	11	2019	2019-11-01	1	192	Ref: 388 - 1
388	1	6705	2018	Quantitative	4	PISA ch - Befragung der Schulen in der Schweiz mit SchÃ¼lerInnen im 9. Schuljahr - 200	25814	RESEARCH	Study work	Student	No	0	2	1	0	2018-11-13	11	2018	2018-11-01	1	193	Ref: 388 - 1
388	1	6705	2018	Quantitative	5	PISA ch - Befragung der Schulen in der Schweiz mit SchÃ¼lerInnen im 9. Schuljahr - 200	20281	RESEARCH	Research	Doctoral student	Yes	0	5	1	0	2017-04-27	4	2017	2017-04-01	1	230	Ref: 388 - 1
388	1	6705	2018	Quantitative	6	PISA ch - Befragung der Schulen in der Schweiz mit SchÃ¼lerInnen im 9. Schuljahr - 200	26925	RESEARCH	BA	Student	No	0	9	0	0	2019-08-05	8	2019	2019-08-01	1	89	Ref: 388 - 1
388	1	6705	2018	Quantitative	7	PISA ch - Befragung der Schulen in der Schweiz mit SchÃ¼lerInnen im 9. Schuljahr - 200	23209	RESEARCH	MA	Student	No	0	3	1	0	2017-02-02	2	2017	2017-02-01	1	106	Ref: 388 - 1
388	1	6705	2018	Quantitative	8	PISA ch - Befragung der Schulen in der Schweiz mit SchÃ¼lerInnen im 9. Schuljahr - 200	22695	RESEARCH	Research	Doctoral student	Yes	0	32	0	1	2016-11-08	11	2016	2016-11-01	1	124	Ref: 388 - 1
388	1	6705	2018	Quantitative	9	PISA ch - Befragung der Schulen in der Schweiz mit SchÃ¼lerInnen im 9. Schuljahr - 200	22665	RESEARCH	Research	Scholar, project manager	No	0	6	0	0	2016-09-22	9	2016	2016-09-01	1	69	Ref: 388 - 1
388	1	6705	2018	Quantitative	10	PISA ch - Befragung der Schulen in der Schweiz mit SchÃ¼lerInnen im 9. Schuljahr - 200	24843	RESEARCH	BA	Student	No	0	9	0	0	2018-03-29	3	2018	2018-03-01	1	210	Ref: 388 - 1
388	1	6705	2018	Quantitative	11	PISA ch - Befragung der Schulen in der Schweiz mit SchÃ¼lerInnen im 9. Schuljahr - 200	23339	RESEARCH	MA	Student	No	0	2	1	0	2017-09-18	9	2017	2017-09-01	1	44	Ref: 388 - 1
388	1	6705	2018	Quantitative	12	PISA ch - Befragung der Schulen in der Schweiz mit SchÃ¼lerInnen im 9. Schuljahr - 200	24946	RESEARCH	BA	Student	No	0	3	0	0	2018-05-03	5	2018	2018-05-01	1	164	Ref: 388 - 1
389	1	6705	2018	Quantitative	1	PISA.ch - Messung der Kompetenzen und Befragung der SchÃ¼lerInnen der 9. Klasse - Zusatzstichprobe der franzÃ¶sischen Schweiz - 20	22295	RESEARCH	Study work	Student	No	0	7	0	0	2016-05-30	5	2016	2016-05-01	1	107	Ref: 389 - 1
389	1	6705	2018	Quantitative	2	PISA.ch - Messung der Kompetenzen und Befragung der SchÃ¼lerInnen der 9. Klasse - Zusatzstichprobe der franzÃ¶sischen Schweiz - 20	22695	RESEARCH	Research	Doctoral student	Yes	0	11	0	1	2016-11-08	11	2016	2016-11-01	1	124	Ref: 389 - 1
389	1	6705	2018	Quantitative	3	PISA.ch - Messung der Kompetenzen und Befragung der SchÃ¼lerInnen der 9. Klasse - Zusatzstichprobe der franzÃ¶sischen Schweiz - 20	22134	RESEARCH	Study work	Student	No	0	6	0	0	2016-04-06	4	2016	2016-04-01	1	73	Ref: 389 - 1
389	1	6705	2018	Quantitative	4	PISA.ch - Messung der Kompetenzen und Befragung der SchÃ¼lerInnen der 9. Klasse - Zusatzstichprobe der franzÃ¶sischen Schweiz - 20	23672	RESEARCH	Research	Scholar, project manager	Yes	0	2	0	1	2018-09-25	9	2018	2018-09-01	1	107	Ref: 389 - 1
390	1	6705	2018	Quantitative	1	PISA.ch - Messung der Kompetenzen und Befragung von 15JÃ¤hrigen in der Schweiz - 200	22134	RESEARCH	Study work	Student	No	0	8	0	0	2016-04-06	4	2016	2016-04-01	1	73	Ref: 390 - 1
390	1	6705	2018	Quantitative	2	PISA.ch - Messung der Kompetenzen und Befragung von 15JÃ¤hrigen in der Schweiz - 200	22722	RESEARCH	Study work	Student	No	1	1	1	0	2016-10-06	10	2016	2016-10-01	1	99	Ref: 390 - 1
390	1	6705	2018	Quantitative	3	PISA.ch - Messung der Kompetenzen und Befragung von 15JÃ¤hrigen in der Schweiz - 200	22695	RESEARCH	Research	Doctoral student	No	0	35	0	1	2016-09-29	9	2016	2016-09-01	1	69	Ref: 390 - 1
390	1	6705	2018	Quantitative	4	PISA.ch - Messung der Kompetenzen und Befragung von 15JÃ¤hrigen in der Schweiz - 200	24843	RESEARCH	BA	Student	No	0	8	0	0	2018-09-30	9	2018	2018-09-01	1	107	Ref: 390 - 1
390	1	6705	2018	Quantitative	5	PISA.ch - Messung der Kompetenzen und Befragung von 15JÃ¤hrigen in der Schweiz - 200	22862	RESEARCH	MA	Student	No	0	2	0	0	2019-03-13	3	2019	2019-03-01	1	285	Ref: 390 - 1
390	1	6705	2018	Quantitative	6	PISA.ch - Messung der Kompetenzen und Befragung von 15JÃ¤hrigen in der Schweiz - 200	25814	RESEARCH	Study work	Student	No	1	1	0	0	2018-11-14	11	2018	2018-11-01	1	193	Ref: 390 - 1
390	1	6705	2018	Quantitative	7	PISA.ch - Messung der Kompetenzen und Befragung von 15JÃ¤hrigen in der Schweiz - 200	24843	RESEARCH	BA	Student	No	0	12	0	0	2018-03-29	3	2018	2018-03-01	1	210	Ref: 390 - 1
390	1	6705	2018	Quantitative	8	PISA.ch - Messung der Kompetenzen und Befragung von 15JÃ¤hrigen in der Schweiz - 200	22665	RESEARCH	Research	Scholar, project manager	No	0	3	0	0	2016-09-26	9	2016	2016-09-01	1	69	Ref: 390 - 1
390	1	6705	2018	Quantitative	9	PISA.ch - Messung der Kompetenzen und Befragung von 15JÃ¤hrigen in der Schweiz - 200	22295	RESEARCH	Study work	Student	No	0	12	0	0	2016-05-30	5	2016	2016-05-01	1	107	Ref: 390 - 1
391	1			Quantitative	1	European Social Survey, Switzerland - 2002	17397	RESEARCH	Research	Lecturer / post-doc	Yes	0	17	0	0	2018-04-09	4	2018	2018-04-01	1	286	Ref: 391 - 1
391	1			Quantitative	2	European Social Survey, Switzerland - 2002	20537	RESEARCH	PHD	Doctoral student	No	0	6	1	0	2016-08-02	8	2016	2016-08-01	1	68	Ref: 391 - 1
391	4	7773	2003	Quantitative	3	European Social Survey, Switzerland - 2002	26925	RESEARCH	BA	Student	No	0	11	0	0	2019-08-07	8	2019	2019-08-01	1	89	Ref: 391 - 4
391	4	7773	2003	Quantitative	4	European Social Survey, Switzerland - 2002	24253	RESEARCH	Study work	Student	No	0	4	1	0	2019-08-28	8	2019	2019-08-01	1	89	Ref: 391 - 4
391	4	7773	2003	Quantitative	5	European Social Survey, Switzerland - 2002	27297	RESEARCH	Study work	Student	No	0	8	0	0	2019-10-03	10	2019	2019-10-01	1	242	Ref: 391 - 4
391	1			Quantitative	6	European Social Survey, Switzerland - 2002	17397	RESEARCH	Research	Lecturer / post-doc	Yes	0	8	0	0	2017-03-29	3	2017	2017-03-01	1	194	Ref: 391 - 1
391	2			Quantitative	7	European Social Survey, Switzerland - 2002	23226	RESEARCH	Study work	Student	No	0	7	0	0	2017-02-03	2	2017	2017-02-01	1	106	Ref: 391 - 2
391	3			Quantitative	8	European Social Survey, Switzerland - 2002	17934	RESEARCH	Research	Doctoral student	No	0	5	0	0	2017-06-30	6	2017	2017-06-01	1	103	Ref: 391 - 3
391	1			Quantitative	9	European Social Survey, Switzerland - 2002	17397	RESEARCH	Research	Lecturer / post-doc	Yes	0	12	0	0	2016-04-11	4	2016	2016-04-01	1	73	Ref: 391 - 1
391	3			Quantitative	10	European Social Survey, Switzerland - 2002	13455	RESEARCH	Research	Professor	No	0	11	0	1	2017-10-19	10	2017	2017-10-01	1	190	Ref: 391 - 3
392	1	7771	2019	Quantitative	1	Erhebung zur europÃ¤ischen Integration, allgemeine politische Fragen, Biotechnologie und Gentechnik, Familie und Geschlechterrollen - 200	24178	RESEARCH	BA	Student	No	0	4	0	0	2017-11-12	11	2017	2017-11-01	1	217	Ref: 392 - 1
392	1	7771	2019	Quantitative	2	Erhebung zur europÃ¤ischen Integration, allgemeine politische Fragen, Biotechnologie und Gentechnik, Familie und Geschlechterrollen - 200	13455	RESEARCH	Research	Professor	Yes	0	7	0	1	2017-11-09	11	2017	2017-11-01	1	217	Ref: 392 - 1
392	1	7771	2019	Quantitative	3	Erhebung zur europÃ¤ischen Integration, allgemeine politische Fragen, Biotechnologie und Gentechnik, Familie und Geschlechterrollen - 200	22346	RESEARCH	Research	Doctoral student	No	0	118	0	1	2017-11-01	11	2017	2017-11-01	1	217	Ref: 392 - 1
392	1	7771	2019	Quantitative	4	Erhebung zur europÃ¤ischen Integration, allgemeine politische Fragen, Biotechnologie und Gentechnik, Familie und Geschlechterrollen - 200	21788	RESEARCH	Research	Scholar, project manager	No	0	3	1	1	2016-03-02	3	2016	2016-03-01	1	86	Ref: 392 - 1
392	1	7771	2019	Quantitative	5	Erhebung zur europÃ¤ischen Integration, allgemeine politische Fragen, Biotechnologie und Gentechnik, Familie und Geschlechterrollen - 200	21738	RESEARCH	Research	Lecturer / post-doc	No	1	1	0	0	2018-02-22	2	2018	2018-02-01	1	212	Ref: 392 - 1
392	1	7771	2019	Quantitative	6	Erhebung zur europÃ¤ischen Integration, allgemeine politische Fragen, Biotechnologie und Gentechnik, Familie und Geschlechterrollen - 200	21539	RESEARCH	Research	Lecturer / post-doc	Yes	0	8	0	0	2018-03-27	3	2018	2018-03-01	1	210	Ref: 392 - 1
392	1	7771	2019	Quantitative	7	Erhebung zur europÃ¤ischen Integration, allgemeine politische Fragen, Biotechnologie und Gentechnik, Familie und Geschlechterrollen - 200	22155	RESEARCH	Study work	Student	No	0	16	0	0	2019-03-18	3	2019	2019-03-01	1	285	Ref: 392 - 1
392	1	7771	2019	Quantitative	8	Erhebung zur europÃ¤ischen Integration, allgemeine politische Fragen, Biotechnologie und Gentechnik, Familie und Geschlechterrollen - 200	22460	RESEARCH	Study work	Student	No	0	5	0	0	2016-08-04	8	2016	2016-08-01	1	68	Ref: 392 - 1
393	1	2342	2018	Quantitative	1
395	1	1343	2018	Quantitative	1	EnquÃªte de victimisation, donnÃ©es suisses - 19	23553	RESEARCH	Study work	Student	No	0	6	0	0	2017-04-11	4	2017	2017-04-01	1	230	Ref: 395 - 1
396	1	1343	2018	Quantitative	1	EnquÃªte de victimisation, donnÃ©es suisses - 20	23553	RESEARCH	Study work	Student	No	1	1	0	0	2017-04-11	4	2017	2017-04-01	1	230	Ref: 396 - 1
398	1	7310	2018	Quantitative	1
401	1	2342	2018	Quantitative	1
402	1	6705	2018	Quantitative	1	PISA.ch - Befragung der Schulen mit SchÃ¼lerInnen im 9. Schuljahr - Zusatzstichprobe der franzÃ¶sischen Schweiz - 20	22695	RESEARCH	Research	Doctoral student	Yes	0	34	0	1	2016-11-08	11	2016	2016-11-01	1	124	Ref: 402 - 1
402	1	6705	2018	Quantitative	2	PISA.ch - Befragung der Schulen mit SchÃ¼lerInnen im 9. Schuljahr - Zusatzstichprobe der franzÃ¶sischen Schweiz - 20	22134	RESEARCH	Study work	Student	No	0	11	0	0	2016-04-06	4	2016	2016-04-01	1	73	Ref: 402 - 1
402	1	6705	2018	Quantitative	3	PISA.ch - Befragung der Schulen mit SchÃ¼lerInnen im 9. Schuljahr - Zusatzstichprobe der franzÃ¶sischen Schweiz - 20	22295	RESEARCH	Study work	Student	No	0	9	0	0	2016-05-30	5	2016	2016-05-01	1	107	Ref: 402 - 1
402	1	6705	2018	Quantitative	4	PISA.ch - Befragung der Schulen mit SchÃ¼lerInnen im 9. Schuljahr - Zusatzstichprobe der franzÃ¶sischen Schweiz - 20	22054	RESEARCH	Research	Scholar, project manager	No	0	3	0	0	2018-01-16	1	2018	2018-01-01	1	155	Ref: 402 - 1
403	1	7317	2018	Qualitative	1	Experteninterviews zur Praxis des Simulatoreneinsatzes - 2001	26718	RESEARCH	Research	Doctoral student	Yes	1	1	0	0	2019-05-29	5	2019	2019-05-01	1	197	Ref: 403 - 1
403	1	7317	2018	Qualitative	2	Experteninterviews zur Praxis des Simulatoreneinsatzes - 2001	24826	RESEARCH	Research	Scholar, project manager	Yes	0	2	0	1	2018-04-18	4	2018	2018-04-01	1	286	Ref: 403 - 1
404	1	7310	2018	Quantitative	1
405	1	7310	2018	Quantitative	1
[truncated: 6,362 more rows]
